# Supplementary material for: Adopting yield-improving practices to meet maize demand in Sub-Saharan Africa without cropland expansion
Source: Nat Commun. 2024 May 27;15:4492. doi: 10.1038/s41467-024-48859-0 (PMC11130130; doi:10.1038/s41467-024-48859-0)
Supplement: Supplementary file 4 — Source Data [file 41467_2024_48859_MOESM4_ESM.zip]

Archive with 3 entries (3 files):
- 443309_4_related_ms_9029891_sd4qtd.tif
- 443309_4_related_ms_9029892_sd4jtd.tif
- 443309_4_supp_0_sdj74s.xlsx
