# Supplementary material for: Adopting yield-improving practices to meet maize demand in Sub-Saharan Africa without cropland expansion
Source: Nat Commun. 2024 May 27;15:4492. doi: 10.1038/s41467-024-48859-0 (PMC11130130; doi:10.1038/s41467-024-48859-0)
Supplement: Supplementary file 4 — Source Data [file 41467_2024_48859_MOESM4_ESM.zip › 443309_4_supp_0_sdj74s.xlsx]

## Sheet: Fig_1
region	crop	year	yield_t_ha	area_Mha
Sub-Saharan Africa	maize (corn)	2000	1.60946	23.0935
Sub-Saharan Africa	maize (corn)	2001	1.54735	22.7721
Sub-Saharan Africa	maize (corn)	2002	1.56736	24.4196
Sub-Saharan Africa	maize (corn)	2003	1.43344	27.1184
Sub-Saharan Africa	maize (corn)	2004	1.56479	26.6886
Sub-Saharan Africa	maize (corn)	2005	1.51893	28.4182
Sub-Saharan Africa	maize (corn)	2006	1.60308	27.0867
Sub-Saharan Africa	maize (corn)	2007	1.56011	27.4365
Sub-Saharan Africa	maize (corn)	2008	1.69705	30.2543
Sub-Saharan Africa	maize (corn)	2009	1.8168	29.0541
Sub-Saharan Africa	maize (corn)	2010	1.87356	32.0132
Sub-Saharan Africa	maize (corn)	2011	1.74897	34.2199
Sub-Saharan Africa	maize (corn)	2012	1.82309	35.1896
Sub-Saharan Africa	maize (corn)	2013	1.74392	36.4536
Sub-Saharan Africa	maize (corn)	2014	1.9407	37.2338
Sub-Saharan Africa	maize (corn)	2015	1.80128	36.518
Sub-Saharan Africa	maize (corn)	2016	1.7365	37.7127
Sub-Saharan Africa	maize (corn)	2017	2.02617	40.291
Sub-Saharan Africa	maize (corn)	2018	1.96844	39.4113
Sub-Saharan Africa	maize (corn)	2019	1.95578	38.9106
Sub-Saharan Africa	maize (corn)	2020	2.13379	40.4584
Sub-Saharan Africa	millet	2000	0.697662	17.4966
Sub-Saharan Africa	millet	2001	0.789062	16.2518
Sub-Saharan Africa	millet	2002	0.757187	17.4395
Sub-Saharan Africa	millet	2003	0.818662	17.9964
Sub-Saharan Africa	millet	2004	0.805273	17.037
Sub-Saharan Africa	millet	2005	0.875292	18.218
Sub-Saharan Africa	millet	2006	0.890722	19.0765
Sub-Saharan Africa	millet	2007	0.880716	18.7788
Sub-Saharan Africa	millet	2008	0.964291	19.2318
Sub-Saharan Africa	millet	2009	0.75239	17.9058
Sub-Saharan Africa	millet	2010	0.800785	19.5467
Sub-Saharan Africa	millet	2011	0.537515	17.834
Sub-Saharan Africa	millet	2012	0.718174	16.5806
Sub-Saharan Africa	millet	2013	0.633829	16.4616
Sub-Saharan Africa	millet	2014	0.699594	16.6621
Sub-Saharan Africa	millet	2015	0.757177	16.0452
Sub-Saharan Africa	millet	2016	0.71102	17.0737
Sub-Saharan Africa	millet	2017	0.697065	17.1065
Sub-Saharan Africa	millet	2018	0.767107	17.1067
Sub-Saharan Africa	millet	2019	0.759791	16.2774
Sub-Saharan Africa	millet	2020	0.774024	16.956
Sub-Saharan Africa	sorghum	2000	0.887268	16.8187
Sub-Saharan Africa	sorghum	2001	0.878373	17.579
Sub-Saharan Africa	sorghum	2002	0.908564	17.4999
Sub-Saharan Africa	sorghum	2003	0.946992	17.7084
Sub-Saharan Africa	sorghum	2004	0.973697	17.7861
Sub-Saharan Africa	sorghum	2005	1.01289	18.6289
Sub-Saharan Africa	sorghum	2006	1.03273	19.6608
Sub-Saharan Africa	sorghum	2007	0.969931	20.5446
Sub-Saharan Africa	sorghum	2008	1.00387	20.7851
Sub-Saharan Africa	sorghum	2009	0.963134	17.9729
Sub-Saharan Africa	sorghum	2010	1.06446	20.4179
Sub-Saharan Africa	sorghum	2011	0.968102	19.1483
Sub-Saharan Africa	sorghum	2012	1.02949	19.9789
Sub-Saharan Africa	sorghum	2013	0.962036	20.7833
Sub-Saharan Africa	sorghum	2014	1.07209	20.7357
Sub-Saharan Africa	sorghum	2015	1.0926	20.7188
Sub-Saharan Africa	sorghum	2016	1.09895	21.0179
Sub-Saharan Africa	sorghum	2017	1.06862	21.2313
Sub-Saharan Africa	sorghum	2018	1.11047	21.3782
Sub-Saharan Africa	sorghum	2019	1.12886	20.7897
Sub-Saharan Africa	sorghum	2020	1.12305	21.77
South America	maize (corn)	2000	3.1544
South America	maize (corn)	2001	3.5812
South America	maize (corn)	2002	3.4225
South America	maize (corn)	2003	3.9569
South America	maize (corn)	2004	3.6962
South America	maize (corn)	2005	3.7288
South America	maize (corn)	2006	3.6559
South America	maize (corn)	2007	4.2067
South America	maize (corn)	2008	4.2876
South America	maize (corn)	2009	3.8053
South America	maize (corn)	2010	4.7418
South America	maize (corn)	2011	4.4436
South America	maize (corn)	2012	4.8442
South America	maize (corn)	2013	5.248
South America	maize (corn)	2014	5.2903
South America	maize (corn)	2015	5.7059
South America	maize (corn)	2016	4.9918
South America	maize (corn)	2017	5.9297
South America	maize (corn)	2018	5.2428
South America	maize (corn)	2019	6.1406
South America	maize (corn)	2020	6.0349
South-Eastern Asia	maize (corn)	2000	2.5669
South-Eastern Asia	maize (corn)	2001	2.6376
South-Eastern Asia	maize (corn)	2002	2.7314
South-Eastern Asia	maize (corn)	2003	2.9207
South-Eastern Asia	maize (corn)	2004	3.03
South-Eastern Asia	maize (corn)	2005	3.1249
South-Eastern Asia	maize (corn)	2006	3.2031
South-Eastern Asia	maize (corn)	2007	3.3769
South-Eastern Asia	maize (corn)	2008	3.5181
South-Eastern Asia	maize (corn)	2009	3.7447
South-Eastern Asia	maize (corn)	2010	3.8226
South-Eastern Asia	maize (corn)	2011	3.9762
South-Eastern Asia	maize (corn)	2012	4.1528
South-Eastern Asia	maize (corn)	2013	4.1451
South-Eastern Asia	maize (corn)	2014	4.2175
South-Eastern Asia	maize (corn)	2015	4.3078
South-Eastern Asia	maize (corn)	2016	4.4568
South-Eastern Asia	maize (corn)	2017	4.5596
South-Eastern Asia	maize (corn)	2018	4.6328
South-Eastern Asia	maize (corn)	2019	4.5097
South-Eastern Asia	maize (corn)	2020	4.6941

## Sheet: Fig_2
country	cz	longitude	latitude
Kenya	1	34.52	-1.08
Kenya	1	34.51	-1.08
Kenya	1	34.54	-1.08
Kenya	1	34.54	-1.08
Kenya	1	34.51	-1.07
Kenya	1	34.52	-1.07
Kenya	1	34.5	-1.07
Kenya	1	34.5	-1.07
Kenya	1	34.5	-1.07
Kenya	1	34.56	-1.07
Kenya	1	34.54	-1.07
Kenya	1	34.54	-1.07
Kenya	1	34.47	-1.06
Kenya	1	34.52	-1.06
Kenya	1	34.52	-1.06
Kenya	1	34.52	-1.06
Kenya	1	34.54	-1.06
Kenya	1	34.53	-1.06
Kenya	1	34.55	-1.06
Kenya	1	34.55	-1.06
Kenya	1	34.58	-1.06
Kenya	1	34.49	-1.05
Kenya	1	34.5	-1.05
Kenya	1	34.5	-1.05
Kenya	1	34.51	-1.05
Kenya	1	34.51	-1.05
Kenya	1	34.52	-1.05
Kenya	1	34.53	-1.05
Kenya	1	34.56	-1.05
Kenya	1	34.56	-1.05
Kenya	1	34.53	-1.05
Kenya	1	34.57	-1.05
Kenya	1	34.57	-1.05
Kenya	1	34.48	-1.04
Kenya	1	34.48	-1.04
Kenya	1	34.49	-1.04
Kenya	1	34.49	-1.04
Kenya	1	34.52	-1.04
Kenya	1	34.48	-1.04
Kenya	1	34.56	-1.04
Kenya	1	34.57	-1.04
Kenya	1	34.59	-1.04
Kenya	1	34.59	-1.04
Kenya	1	34.59	-1.04
Kenya	1	34.59	-1.04
Kenya	1	34.51	-1.03
Kenya	1	34.48	-1.03
Kenya	1	34.5	-1.03
Kenya	1	34.55	-1.03
Kenya	1	34.58	-1.03
Kenya	1	34.58	-1.03
Kenya	1	34.58	-1.03
Kenya	1	34.58	-1.03
Kenya	1	34.49	-1.02
Kenya	1	34.49	-1.02
Kenya	1	34.5	-1.02
Kenya	1	34.49	-1.02
Kenya	1	34.49	-1.02
Kenya	1	34.54	-1.02
Kenya	1	34.53	-1.02
Kenya	1	34.57	-1.02
Kenya	1	34.57	-1.02
Kenya	1	34.57	-1.02
Kenya	1	34.57	-1.02
Kenya	1	34.59	-1.02
Kenya	1	34.59	-1.02
Kenya	1	34.58	-1.02
Kenya	1	34.58	-1.02
Kenya	1	34.58	-1.02
Kenya	1	34.51	-1.01
Kenya	1	34.49	-1.01
Kenya	1	34.49	-1.01
Kenya	1	34.49	-1.01
Kenya	1	34.56	-1.01
Kenya	1	34.56	-1.01
Kenya	1	34.57	-1.01
Kenya	1	34.57	-1.01
Kenya	1	34.56	-1.01
Kenya	1	34.55	-1.01
Kenya	1	34.53	-1.01
Kenya	1	34.58	-1.01
Kenya	1	34.58	-1.01
Kenya	1	34.46	-1
Kenya	1	34.45	-1
Kenya	1	34.47	-1
Kenya	1	34.44	-1
Kenya	1	34.46	-1
Kenya	1	34.46	-1
Kenya	1	34.47	-1
Kenya	1	34.45	-1
Kenya	1	34.5	-1
Kenya	1	34.48	-1
Kenya	1	34.52	-1
Kenya	1	34.52	-1
Kenya	1	34.53	-1
Kenya	1	34.53	-1
Kenya	1	34.56	-1
Kenya	1	34.53	-1
Kenya	1	34.53	-1
Kenya	1	34.53	-1
Kenya	1	34.57	-1
Kenya	1	34.53	-1
Kenya	1	34.61	-1
Kenya	1	34.62	-1
Kenya	1	34.6	-1
Kenya	1	34.6	-1
Kenya	1	34.42	-0.99
Kenya	1	34.42	-0.99
Kenya	1	34.44	-0.99
Kenya	1	34.43	-0.99
Kenya	1	34.44	-0.99
Kenya	1	34.46	-0.99
Kenya	1	34.45	-0.99
Kenya	1	34.43	-0.99
Kenya	1	34.43	-0.99
Kenya	1	34.43	-0.99
Kenya	1	34.43	-0.99
Kenya	1	34.44	-0.99
Kenya	1	34.44	-0.99
Kenya	1	34.5	-0.99
Kenya	1	34.51	-0.99
Kenya	1	34.5	-0.99
Kenya	1	34.5	-0.99
Kenya	1	34.5	-0.99
Kenya	1	34.54	-0.99
Kenya	1	34.53	-0.99
Kenya	1	34.54	-0.99
Kenya	1	34.53	-0.99
Kenya	1	34.54	-0.99
Kenya	1	34.61	-0.99
Kenya	1	34.6	-0.99
Kenya	1	34.42	-0.98
Kenya	1	34.48	-0.98
Kenya	1	34.48	-0.98
Kenya	1	34.51	-0.98
Kenya	1	34.51	-0.98
Kenya	1	34.48	-0.98
Kenya	1	34.54	-0.98
Kenya	1	34.59	-0.98
Kenya	1	34.59	-0.98
Kenya	1	34.48	-0.97
Kenya	1	34.48	-0.97
Kenya	1	34.48	-0.97
Kenya	1	34.51	-0.97
Kenya	1	34.5	-0.97
Kenya	1	34.59	-0.97
Kenya	1	34.62	-0.97
Kenya	1	34.59	-0.97
Kenya	1	34.63	-0.97
Kenya	1	34.63	-0.97
Kenya	1	34.64	-0.97
Kenya	1	34.63	-0.97
Kenya	1	34.52	-0.96
Kenya	1	34.49	-0.96
Kenya	1	34.5	-0.96
Kenya	1	34.5	-0.96
Kenya	1	34.49	-0.96
Kenya	1	34.49	-0.96
Kenya	1	34.48	-0.96
Kenya	1	34.64	-0.96
Kenya	1	34.64	-0.96
Kenya	1	34.64	-0.96
Kenya	1	34.66	-0.96
Kenya	1	34.67	-0.96
Kenya	1	34.67	-0.96
Kenya	1	34.58	-0.95
Kenya	1	34.58	-0.95
Kenya	1	34.58	-0.95
Kenya	1	34.61	-0.95
Kenya	1	34.6	-0.95
Kenya	1	34.65	-0.95
Kenya	1	34.47	-0.94
Kenya	1	34.5	-0.94
Kenya	1	34.57	-0.94
Kenya	1	34.64	-0.94
Kenya	1	34.49	-0.93
Kenya	1	34.57	-0.93
Kenya	1	34.56	-0.93
Kenya	1	34.53	-0.93
Kenya	1	34.53	-0.93
Kenya	1	34.53	-0.93
Kenya	1	34.61	-0.93
Kenya	1	34.56	-0.92
Kenya	1	34.59	-0.91
Kenya	1	34.62	-0.91
Kenya	1	34.6	-0.91
Kenya	1	34.53	-0.9
Kenya	1	34.47	-0.89
Kenya	1	34.47	-0.89
Kenya	1	34.5	-0.89
Kenya	1	34.5	-0.89
Kenya	1	34.51	-0.89
Kenya	1	34.5	-0.89
Kenya	1	34.5	-0.89
Kenya	1	34.55	-0.89
Kenya	1	34.55	-0.89
Kenya	1	34.55	-0.89
Kenya	1	34.5	-0.88
Kenya	1	34.58	-0.88
Kenya	1	34.58	-0.88
Kenya	1	34.58	-0.88
Kenya	1	34.6	-0.88
Kenya	1	34.6	-0.88
Kenya	1	34.6	-0.88
Kenya	1	34.46	-0.87
Kenya	1	34.51	-0.87
Kenya	1	34.56	-0.87
Kenya	1	34.54	-0.87
Kenya	1	34.61	-0.87
Kenya	1	34.61	-0.87
Kenya	1	34.61	-0.87
Kenya	1	34.6	-0.87
Kenya	1	34.48	-0.86
Kenya	1	34.53	-0.86
Kenya	1	34.63	-0.86
Kenya	1	34.63	-0.86
Kenya	1	34.63	-0.86
Kenya	1	34.47	-0.85
Kenya	1	34.49	-0.85
Kenya	1	34.49	-0.85
Kenya	1	34.53	-0.85
Kenya	1	34.53	-0.85
Kenya	1	34.56	-0.85
Kenya	1	34.55	-0.85
Kenya	1	34.57	-0.84
Kenya	1	34.57	-0.84
Kenya	1	34.57	-0.84
Kenya	1	34.57	-0.84
Kenya	1	34.57	-0.84
Kenya	1	34.57	-0.84
Kenya	1	34.55	-0.84
Kenya	1	34.58	-0.84
Kenya	1	34.48	-0.83
Kenya	1	34.57	-0.83
Kenya	1	34.55	-0.83
Kenya	1	34.54	-0.83
Kenya	1	34.54	-0.83
Kenya	1	34.58	-0.83
Kenya	1	34.59	-0.83
Kenya	1	34.59	-0.82
Kenya	1	34.58	-0.81
Kenya	1	34.55	-0.8
Kenya	1	34.55	-0.8
Kenya	1	34.58	-0.8
Kenya	1	34.58	-0.8
Kenya	1	34.58	-0.8
Kenya	1	34.58	-0.8
Kenya	1	34.59	-0.8
Kenya	1	34.58	-0.8
Kenya	1	34.59	-0.8
Kenya	1	34.64	-0.8
Kenya	1	34.64	-0.8
Kenya	1	34.59	-0.79
Kenya	1	34.6	-0.79
Kenya	1	34.59	-0.79
Kenya	1	34.59	-0.79
Kenya	1	34.59	-0.79
Kenya	1	34.61	-0.79
Kenya	1	34.61	-0.79
Kenya	1	34.62	-0.79
Kenya	1	34.62	-0.79
Kenya	1	34.59	-0.78
Kenya	1	34.59	-0.78
Kenya	1	34.59	-0.78
Kenya	1	34.59	-0.78
Kenya	1	34.62	-0.77
Kenya	1	34.61	-0.77
Kenya	1	34.57	-0.76
Kenya	1	34.61	-0.76
Kenya	1	34.6	-0.76
Kenya	1	34.6	-0.76
Kenya	1	34.6	-0.76
Kenya	1	34.6	-0.76
Kenya	1	34.6	-0.76
Kenya	1	34.6	-0.76
Kenya	1	34.61	-0.76
Kenya	1	34.61	-0.76
Kenya	1	34.64	-0.76
Kenya	1	34.63	-0.76
Kenya	1	34.56	-0.75
Kenya	1	34.56	-0.75
Kenya	1	34.56	-0.75
Kenya	1	34.55	-0.75
Kenya	1	34.55	-0.75
Kenya	1	34.56	-0.75
Kenya	1	34.62	-0.75
Kenya	1	34.62	-0.75
Kenya	1	34.62	-0.75
Kenya	1	34.62	-0.75
Kenya	1	34.63	-0.75
Kenya	1	34.52	-0.74
Kenya	1	34.52	-0.74
Kenya	1	34.52	-0.74
Kenya	1	34.52	-0.74
Kenya	1	34.52	-0.74
Kenya	1	34.56	-0.74
Kenya	1	34.56	-0.74
Kenya	1	34.56	-0.74
Kenya	1	34.61	-0.74
Kenya	1	34.6	-0.74
Kenya	1	34.6	-0.74
Kenya	1	34.61	-0.74
Kenya	1	34.64	-0.74
Kenya	1	34.63	-0.74
Kenya	1	34.63	-0.74
Kenya	1	34.57	-0.73
Kenya	1	34.56	-0.73
Kenya	1	34.58	-0.73
Kenya	1	34.6	-0.73
Kenya	1	34.65	-0.73
Kenya	1	34.64	-0.73
Kenya	1	34.64	-0.73
Kenya	1	34.64	-0.73
Kenya	1	34.66	-0.72
Kenya	1	34.64	-0.72
Kenya	1	34.59	-0.71
Kenya	1	34.59	-0.7
Kenya	1	34.58	-0.7
Kenya	1	34.59	-0.7
Kenya	1	34.69	-0.7
Kenya	1	34.55	-0.69
Kenya	1	34.6	-0.69
Kenya	1	34.6	-0.69
Kenya	1	34.6	-0.69
Kenya	1	34.67	-0.69
Kenya	1	34.67	-0.69
Kenya	1	34.67	-0.69
Kenya	1	34.69	-0.69
Kenya	1	34.68	-0.69
Kenya	1	34.68	-0.69
Kenya	1	34.62	-0.68
Kenya	1	34.59	-0.68
Kenya	1	34.6	-0.68
Kenya	1	34.66	-0.68
Kenya	1	34.67	-0.68
Kenya	1	34.61	-0.67
Kenya	1	34.61	-0.67
Kenya	1	34.62	-0.67
Kenya	1	34.61	-0.67
Kenya	1	34.62	-0.67
Kenya	1	34.67	-0.67
Kenya	1	34.67	-0.67
Kenya	1	34.67	-0.67
Kenya	1	34.66	-0.67
Kenya	1	34.68	-0.67
Kenya	1	34.61	-0.66
Kenya	1	34.7	-0.66
Kenya	1	34.7	-0.66
Kenya	1	34.73	-0.66
Kenya	1	34.63	-0.65
Kenya	1	34.63	-0.65
Kenya	1	34.63	-0.65
Kenya	1	34.63	-0.65
Kenya	1	34.63	-0.65
Kenya	1	34.64	-0.65
Kenya	1	34.63	-0.65
Kenya	1	34.72	-0.65
Kenya	1	34.63	-0.64
Kenya	1	34.63	-0.64
Kenya	1	34.63	-0.64
Kenya	1	34.63	-0.63
Kenya	1	34.73	-0.63
Kenya	1	34.63	-0.62
Kenya	1	34.75	-0.62
Kenya	1	34.75	-0.62
Kenya	1	34.75	-0.62
Kenya	1	34.75	-0.62
Kenya	1	34.67	-0.61
Kenya	1	34.67	-0.61
Kenya	1	34.69	-0.61
Kenya	1	34.68	-0.61
Kenya	1	34.72	-0.61
Kenya	1	34.74	-0.61
Kenya	1	34.74	-0.61
Kenya	1	34.73	-0.61
Kenya	1	34.73	-0.61
Kenya	1	34.74	-0.61
Kenya	1	34.71	-0.6
Kenya	1	34.69	-0.6
Kenya	1	34.72	-0.6
Kenya	1	34.74	-0.6
Kenya	1	34.63	-0.59
Kenya	1	34.64	-0.59
Kenya	1	34.65	-0.59
Kenya	1	34.67	-0.59
Kenya	1	34.67	-0.59
Kenya	1	34.67	-0.59
Kenya	1	34.72	-0.59
Kenya	1	34.7	-0.59
Kenya	1	34.75	-0.59
Kenya	1	34.72	-0.58
Kenya	1	34.68	-0.58
Kenya	1	34.69	-0.58
Kenya	1	34.74	-0.58
Kenya	1	34.75	-0.58
Kenya	1	34.76	-0.57
Kenya	1	34.73	-0.57
Kenya	1	34.75	-0.57
Kenya	1	34.73	-0.57
Kenya	1	34.75	-0.57
Kenya	1	34.74	-0.56
Kenya	1	34.74	-0.56
Kenya	1	34.74	-0.56
Kenya	1	34.72	-0.55
Kenya	1	34.76	-0.55
Kenya	1	34.74	-0.55
Kenya	1	34.73	-0.55
Kenya	1	34.73	-0.55
Kenya	1	34.76	-0.55
Kenya	1	34.76	-0.55
Kenya	1	34.74	-0.55
Kenya	1	34.72	-0.54
Kenya	1	34.73	-0.54
Kenya	1	34.73	-0.54
Kenya	1	34.74	-0.54
Kenya	1	34.73	-0.54
Kenya	1	34.75	-0.53
Kenya	1	34.73	-0.53
Kenya	1	34.75	-0.53
Kenya	1	34.75	-0.53
Kenya	1	34.79	-0.51
Kenya	1	34.8	-0.51
Kenya	1	34.8	-0.51
Kenya	1	34.78	-0.51
Kenya	1	34.84	-0.51
Kenya	1	34.84	-0.51
Kenya	1	34.8	-0.5
Kenya	1	34.84	-0.5
Kenya	1	34.84	-0.5
Kenya	1	34.84	-0.5
Kenya	1	34.9	-0.5
Kenya	1	34.85	-0.49
Kenya	1	34.85	-0.49
Kenya	1	34.85	-0.49
Kenya	1	34.84	-0.49
Kenya	1	34.84	-0.49
Kenya	1	34.85	-0.49
Kenya	1	34.85	-0.49
Kenya	1	34.84	-0.49
Kenya	1	34.87	-0.49
Kenya	1	34.84	-0.49
Kenya	1	34.87	-0.49
Kenya	1	34.92	-0.49
Kenya	1	34.95	-0.49
Kenya	1	34.8	-0.48
Kenya	1	34.8	-0.48
Kenya	1	34.8	-0.48
Kenya	1	34.8	-0.48
Kenya	1	34.85	-0.48
Kenya	1	34.85	-0.48
Kenya	1	34.85	-0.48
Kenya	1	34.85	-0.48
Kenya	1	34.86	-0.48
Kenya	1	34.86	-0.48
Kenya	1	34.86	-0.48
Kenya	1	34.94	-0.48
Kenya	1	34.94	-0.48
Kenya	1	34.94	-0.48
Kenya	1	34.95	-0.48
Kenya	1	34.95	-0.48
Kenya	1	35	-0.48
Kenya	1	34.87	-0.47
Kenya	1	34.87	-0.47
Kenya	1	34.87	-0.47
Kenya	1	34.9	-0.47
Kenya	1	34.9	-0.47
Kenya	1	34.9	-0.47
Kenya	1	34.9	-0.47
Kenya	1	34.9	-0.47
Kenya	1	34.92	-0.47
Kenya	1	34.9	-0.47
Kenya	1	34.9	-0.47
Kenya	1	34.92	-0.47
Kenya	1	34.92	-0.47
Kenya	1	34.93	-0.47
Kenya	1	34.93	-0.47
Kenya	1	34.99	-0.47
Kenya	1	34.99	-0.47
Kenya	1	34.99	-0.47
Kenya	1	34.99	-0.47
Kenya	1	34.99	-0.47
Kenya	1	34.99	-0.47
Kenya	1	34.99	-0.47
Kenya	1	34.98	-0.47
Kenya	1	34.95	-0.46
Kenya	1	34.97	-0.45
Kenya	1	34.94	-0.45
Kenya	1	34.94	-0.45
Kenya	1	34.95	-0.45
Kenya	1	34.95	-0.45
Kenya	1	34.95	-0.45
Kenya	1	34.95	-0.45
Kenya	1	34.94	-0.45
Kenya	1	35.02	-0.45
Kenya	1	35.02	-0.45
Kenya	1	35.02	-0.45
Kenya	1	35.04	-0.45
Kenya	1	34.89	-0.44
Kenya	1	34.95	-0.44
Kenya	1	34.96	-0.44
Kenya	1	34.96	-0.44
Kenya	1	34.95	-0.44
Kenya	1	34.96	-0.44
Kenya	1	34.95	-0.44
Kenya	1	34.93	-0.44
Kenya	1	34.95	-0.44
Kenya	1	35.04	-0.44
Kenya	1	34.91	-0.43
Kenya	1	34.94	-0.43
Kenya	1	34.94	-0.43
Kenya	1	35	-0.43
Kenya	1	34.98	-0.43
Kenya	1	34.99	-0.43
Kenya	1	34.99	-0.43
Kenya	1	35	-0.43
Kenya	1	35.01	-0.43
Kenya	1	35.01	-0.43
Kenya	1	35.01	-0.43
Kenya	1	34.91	-0.42
Kenya	1	34.93	-0.42
Kenya	1	34.93	-0.42
Kenya	1	34.93	-0.42
Kenya	1	34.93	-0.42
Kenya	1	34.98	-0.42
Kenya	1	35	-0.42
Kenya	1	35	-0.42
Kenya	1	35.01	-0.42
Kenya	1	35.01	-0.42
Kenya	1	35.01	-0.42
Kenya	1	35.01	-0.42
Kenya	1	35.03	-0.42
Kenya	1	34.86	-0.41
Kenya	1	34.86	-0.41
Kenya	1	34.86	-0.41
Kenya	1	34.86	-0.41
Kenya	1	34.86	-0.41
Kenya	1	34.96	-0.41
Kenya	1	34.98	-0.41
Kenya	1	34.99	-0.41
Kenya	1	34.98	-0.41
Kenya	1	35.01	-0.41
Kenya	1	35.01	-0.41
Kenya	1	35.03	-0.41
Kenya	1	35.03	-0.41
Kenya	1	34.95	-0.4
Kenya	1	34.99	-0.4
Kenya	1	35.03	-0.4
Kenya	1	34.93	-0.39
Kenya	1	34.93	-0.39
Kenya	1	34.95	-0.39
Kenya	1	34.93	-0.39
Kenya	1	34.93	-0.39
Kenya	1	34.93	-0.39
Kenya	1	34.98	-0.39
Kenya	1	35.01	-0.39
Kenya	1	34.99	-0.39
Kenya	1	34.98	-0.39
Kenya	1	34.98	-0.39
Kenya	1	34.99	-0.39
Kenya	1	34.99	-0.39
Kenya	1	35	-0.39
Kenya	1	35.01	-0.39
Kenya	1	34.99	-0.39
Kenya	1	34.99	-0.39
Kenya	1	35	-0.39
Kenya	1	35	-0.39
Kenya	1	34.9	-0.38
Kenya	1	34.9	-0.38
Kenya	1	34.96	-0.38
Kenya	1	34.96	-0.38
Kenya	1	35.02	-0.38
Kenya	1	34.98	-0.38
Kenya	1	35.02	-0.38
Kenya	1	35.02	-0.38
Kenya	1	35.02	-0.38
Kenya	1	35	-0.38
Kenya	1	35.03	-0.38
Kenya	1	35.03	-0.38
Kenya	1	34.94	-0.37
Kenya	1	34.96	-0.37
Kenya	1	34.94	-0.37
Kenya	1	34.97	-0.37
Kenya	1	34.97	-0.37
Kenya	1	34.99	-0.37
Kenya	1	35.03	-0.37
Kenya	1	35.03	-0.37
Kenya	1	34.97	-0.36
Kenya	1	34.99	-0.36
Kenya	1	34.98	-0.36
Kenya	1	35.07	-0.36
Kenya	1	35.04	-0.36
Kenya	1	35.04	-0.36
Kenya	1	35.08	-0.36
Kenya	1	34.96	-0.35
Kenya	1	34.96	-0.35
Kenya	1	34.97	-0.35
Kenya	1	34.98	-0.35
Kenya	1	35.07	-0.35
Kenya	1	35.07	-0.35
Kenya	1	35.07	-0.35
Kenya	1	35.04	-0.35
Kenya	1	35.04	-0.35
Kenya	1	35.08	-0.35
Kenya	1	34.99	-0.34
Kenya	1	35.07	-0.34
Kenya	1	35.08	-0.34
Kenya	1	35.12	-0.34
Kenya	1	35.13	-0.31
Kenya	1	35.13	-0.31
Kenya	1	35.12	-0.3
Kenya	1	35.12	-0.3
Kenya	1	35.13	-0.3
Kenya	1	35.24	-0.09
Kenya	1	34.51	-0.08
Kenya	1	34.51	-0.08
Kenya	1	34.5	-0.07
Kenya	1	35.26	-0.07
Kenya	1	35.26	-0.07
Kenya	1	35.26	-0.07
Kenya	1	35.26	-0.07
Kenya	1	35.26	-0.07
Kenya	1	35.26	-0.07
Kenya	1	35.26	-0.07
Kenya	1	35.25	-0.07
Kenya	1	35.26	-0.07
Kenya	1	35.25	-0.07
Kenya	1	35.25	-0.07
Kenya	1	34.43	-0.06
Kenya	1	34.49	-0.06
Kenya	1	34.51	-0.06
Kenya	1	35.26	-0.06
Kenya	1	34.5	-0.05
Kenya	1	34.51	-0.05
Kenya	1	34.59	-0.05
Kenya	1	34.63	-0.05
Kenya	1	34.64	-0.05
Kenya	1	34.65	-0.05
Kenya	1	34.64	-0.05
Kenya	1	34.66	-0.05
Kenya	1	34.66	-0.05
Kenya	1	34.4	-0.04
Kenya	1	34.49	-0.04
Kenya	1	34.49	-0.04
Kenya	1	34.62	-0.04
Kenya	1	34.65	-0.04
Kenya	1	34.64	-0.04
Kenya	1	34.65	-0.04
Kenya	1	34.66	-0.04
Kenya	1	34.69	-0.04
Kenya	1	34.73	-0.04
Kenya	1	34.73	-0.04
Kenya	1	34.37	-0.03
Kenya	1	34.39	-0.03
Kenya	1	34.39	-0.03
Kenya	1	34.42	-0.03
Kenya	1	34.42	-0.03
Kenya	1	34.41	-0.03
Kenya	1	34.42	-0.03
Kenya	1	34.42	-0.03
Kenya	1	34.42	-0.03
Kenya	1	34.41	-0.03
Kenya	1	34.45	-0.03
Kenya	1	34.43	-0.03
Kenya	1	34.47	-0.03
Kenya	1	34.45	-0.03
Kenya	1	34.45	-0.03
Kenya	1	34.5	-0.03
Kenya	1	34.51	-0.03
Kenya	1	34.51	-0.03
Kenya	1	34.64	-0.03
Kenya	1	34.67	-0.03
Kenya	1	34.67	-0.03
Kenya	1	34.64	-0.03
Kenya	1	34.41	-0.02
Kenya	1	34.42	-0.02
Kenya	1	34.41	-0.02
Kenya	1	34.42	-0.02
Kenya	1	34.43	-0.02
Kenya	1	34.44	-0.02
Kenya	1	34.67	-0.02
Kenya	1	34.67	-0.02
Kenya	1	34.67	-0.02
Kenya	1	34.68	-0.02
Kenya	1	35.28	-0.02
Kenya	1	35.28	-0.02
Kenya	1	35.28	-0.02
Kenya	1	34.34	-0.01
Kenya	1	34.34	-0.01
Kenya	1	34.34	-0.01
Kenya	1	34.41	-0.01
Kenya	1	34.4	-0.01
Kenya	1	34.4	-0.01
Kenya	1	34.47	-0.01
Kenya	1	34.47	-0.01
Kenya	1	34.47	-0.01
Kenya	1	34.44	-0.01
Kenya	1	34.69	-0.01
Kenya	1	34.79	-0.01
Kenya	1	35.24	-0.01
Kenya	1	35.24	-0.01
Kenya	1	35.24	-0.01
Kenya	1	34.36	0
Kenya	1	34.42	0
Kenya	1	34.47	0
Kenya	1	34.47	0
Kenya	1	34.46	0
Kenya	1	34.48	0
Kenya	1	35.24	0
Kenya	1	35.24	0
Kenya	1	35.29	0
Kenya	1	35.29	0
Kenya	1	35.31	0
Kenya	1	35.31	0
Kenya	1	35.31	0
Kenya	1	35.31	0
Kenya	1	34.32	0.01
Kenya	1	34.34	0.01
Kenya	1	34.34	0.01
Kenya	1	34.4	0.01
Kenya	1	34.42	0.01
Kenya	1	34.43	0.01
Kenya	1	34.46	0.01
Kenya	1	34.78	0.01
Kenya	1	35.31	0.01
Kenya	1	35.31	0.01
Kenya	1	34.28	0.02
Kenya	1	34.32	0.02
Kenya	1	34.36	0.02
Kenya	1	34.47	0.02
Kenya	1	34.47	0.02
Kenya	1	34.48	0.02
Kenya	1	34.48	0.02
Kenya	1	34.8	0.02
Kenya	1	34.8	0.02
Kenya	1	34.8	0.02
Kenya	1	35.21	0.03
Kenya	1	35.22	0.03
Kenya	1	35.22	0.03
Kenya	1	35.22	0.03
Kenya	1	35.21	0.03
Kenya	1	35.21	0.03
Kenya	1	35.22	0.03
Kenya	1	34.3	0.04
Kenya	1	34.47	0.04
Kenya	1	35.22	0.04
Kenya	1	35.22	0.04
Kenya	1	35.22	0.04
Kenya	1	35.22	0.04
Kenya	1	35.19	0.04
Kenya	1	34.29	0.05
Kenya	1	34.29	0.05
Kenya	1	34.26	0.09
Kenya	1	34.34	0.09
Kenya	1	34.24	0.1
Kenya	1	34.3	0.1
Kenya	1	34.32	0.1
Kenya	1	34.31	0.1
Kenya	1	34.33	0.1
Kenya	1	34.36	0.1
Kenya	1	34.29	0.11
Kenya	1	34.29	0.11
Kenya	1	34.35	0.11
Kenya	1	34.37	0.11
Kenya	1	34.33	0.11
Kenya	1	34.37	0.11
Kenya	1	34.37	0.12
Kenya	1	34.31	0.13
Kenya	1	34.32	0.13
Kenya	1	34.32	0.13
Kenya	1	34.37	0.13
Kenya	1	34.33	0.13
Kenya	1	34.36	0.13
Kenya	1	34.35	0.13
Kenya	1	34.31	0.14
Kenya	1	34.32	0.14
Kenya	1	34.28	0.14
Kenya	1	34.28	0.14
Kenya	1	34.34	0.14
Kenya	1	34.35	0.14
Kenya	1	34.32	0.15
Kenya	1	34.34	0.15
Kenya	1	34.27	0.16
Kenya	1	34.32	0.16
Kenya	1	34.33	0.16
Kenya	1	34.35	0.16
Kenya	1	34.35	0.16
Kenya	1	34.35	0.16
Kenya	1	34.34	0.16
Kenya	1	34.26	0.17
Kenya	1	34.26	0.17
Kenya	1	34.27	0.17
Kenya	1	34.24	0.17
Kenya	1	34.26	0.18
Kenya	1	34.24	0.18
Kenya	1	34.14	0.2
Kenya	1	34.19	0.2
Kenya	1	34.21	0.2
Kenya	1	34.2	0.2
Kenya	1	34.26	0.21
Kenya	1	34.3	0.21
Kenya	1	34.3	0.21
Kenya	1	34.15	0.22
Kenya	1	34.15	0.22
Kenya	1	34.16	0.22
Kenya	1	34.15	0.22
Kenya	1	34.16	0.22
Kenya	1	34.18	0.22
Kenya	1	34.07	0.23
Kenya	1	34.1	0.23
Kenya	1	34.17	0.23
Kenya	1	34.16	0.23
Kenya	1	34.16	0.23
Kenya	1	34.18	0.23
Kenya	1	34.23	0.23
Kenya	1	34.1	0.24
Kenya	1	34.17	0.24
Kenya	1	34.17	0.24
Kenya	1	34.17	0.24
Kenya	1	34.17	0.24
Kenya	1	34.17	0.24
Kenya	1	34.18	0.24
Kenya	1	34.08	0.25
Kenya	1	34.17	0.25
Kenya	1	34.17	0.25
Kenya	1	34.13	0.25
Kenya	1	34.18	0.25
Kenya	1	34.13	0.26
Kenya	1	34.14	0.26
Kenya	1	34.13	0.26
Kenya	1	34.17	0.26
Kenya	1	34.13	0.26
Kenya	1	34.19	0.26
Kenya	1	34.1	0.27
Kenya	1	34.14	0.27
Kenya	1	34.14	0.27
Kenya	1	34.12	0.28
Kenya	1	34.12	0.28
Kenya	1	34.12	0.28
Kenya	1	34.12	0.28
Kenya	1	34.17	0.28
Kenya	1	34.14	0.28
Kenya	1	34.13	0.28
Kenya	1	34.13	0.28
Kenya	1	34.2	0.28
Kenya	1	34.13	0.29
Kenya	1	34.13	0.29
Kenya	1	34.14	0.29
Kenya	1	34.18	0.29
Kenya	1	34.2	0.29
Kenya	1	34.2	0.29
Kenya	1	34.12	0.3
Kenya	1	34.12	0.31
Kenya	1	34.13	0.31
Kenya	1	34.14	0.31
Kenya	1	34.14	0.31
Kenya	1	34.14	0.31
Kenya	1	34.14	0.32
Kenya	1	34.13	0.33
Kenya	1	34.13	0.33
Kenya	1	34.13	0.33
Kenya	1	34.1	0.34
Kenya	1	34.1	0.34
Kenya	1	34.1	0.34
Kenya	1	34.15	0.34
Kenya	1	34.15	0.34
Kenya	1	34.13	0.34
Kenya	1	34.21	0.34
Kenya	1	34.12	0.35
Kenya	1	34.13	0.36
Kenya	1	34.18	0.37
Kenya	1	34.18	0.37
Kenya	1	34.2	0.38
Kenya	1	34.19	0.38
Kenya	1	34.2	0.38
Kenya	1	34.17	0.39
Kenya	1	34.19	0.39
Kenya	1	34.18	0.39
Kenya	1	34.2	0.39
Kenya	1	34.22	0.39
Kenya	1	34.2	0.39
Kenya	1	34.2	0.39
Kenya	1	34.2	0.39
Kenya	1	34.2	0.39
Kenya	1	34.23	0.39
Kenya	1	34.62	0.39
Kenya	1	34.15	0.4
Kenya	1	34.17	0.4
Kenya	1	34.21	0.4
Kenya	1	34.22	0.4
Kenya	1	34.24	0.4
Kenya	1	34.24	0.4
Kenya	1	34.24	0.4
Kenya	1	34.17	0.41
Kenya	1	34.17	0.41
Kenya	1	34.16	0.41
Kenya	1	34.21	0.41
Kenya	1	34.18	0.41
Kenya	1	34.22	0.41
Kenya	1	34.19	0.41
Kenya	1	34.21	0.41
Kenya	1	34.24	0.41
Kenya	1	34.28	0.41
Kenya	1	34.16	0.42
Kenya	1	34.17	0.42
Kenya	1	34.16	0.42
Kenya	1	34.16	0.42
Kenya	1	34.21	0.42
Kenya	1	34.21	0.42
Kenya	1	34.27	0.42
Kenya	1	34.27	0.42
Kenya	1	34.23	0.42
Kenya	1	34.25	0.42
Kenya	1	34.24	0.42
Kenya	1	34.25	0.42
Kenya	1	34.25	0.42
Kenya	1	34.26	0.42
Kenya	1	34.26	0.42
Kenya	1	34.32	0.42
Kenya	1	34.32	0.42
Kenya	1	34.36	0.42
Kenya	1	34.36	0.42
Kenya	1	34.37	0.42
Kenya	1	34.1	0.43
Kenya	1	34.1	0.43
Kenya	1	34.1	0.43
Kenya	1	34.12	0.43
Kenya	1	34.15	0.43
Kenya	1	34.17	0.43
Kenya	1	34.15	0.43
Kenya	1	34.17	0.43
Kenya	1	34.17	0.43
Kenya	1	34.14	0.43
Kenya	1	34.15	0.43
Kenya	1	34.15	0.43
Kenya	1	34.26	0.43
Kenya	1	34.25	0.43
Kenya	1	34.25	0.43
Kenya	1	34.28	0.43
Kenya	1	34.28	0.43
Kenya	1	34.32	0.43
Kenya	1	34.37	0.43
Kenya	1	34.35	0.43
Kenya	1	34.35	0.43
Kenya	1	34.46	0.43
Kenya	1	34.46	0.43
Kenya	1	34.46	0.43
Kenya	1	34.17	0.44
Kenya	1	34.16	0.44
Kenya	1	34.17	0.44
Kenya	1	34.19	0.44
Kenya	1	34.19	0.44
Kenya	1	34.19	0.44
Kenya	1	34.19	0.44
Kenya	1	34.19	0.44
Kenya	1	34.19	0.44
Kenya	1	34.22	0.44
Kenya	1	34.25	0.44
Kenya	1	34.27	0.44
Kenya	1	34.23	0.44
Kenya	1	34.23	0.44
Kenya	1	34.23	0.44
Kenya	1	34.23	0.44
Kenya	1	34.23	0.44
Kenya	1	34.23	0.44
Kenya	1	34.27	0.44
Kenya	1	34.27	0.44
Kenya	1	34.24	0.44
Kenya	1	34.27	0.44
Kenya	1	34.27	0.44
Kenya	1	34.27	0.44
Kenya	1	34.27	0.44
Kenya	1	34.23	0.44
Kenya	1	34.27	0.44
Kenya	1	34.27	0.44
Kenya	1	34.27	0.44
Kenya	1	34.27	0.44
Kenya	1	34.27	0.44
Kenya	1	34.27	0.44
Kenya	1	34.27	0.44
Kenya	1	34.27	0.44
Kenya	1	34.29	0.44
Kenya	1	34.29	0.44
Kenya	1	34.31	0.44
Kenya	1	34.33	0.44
Kenya	1	34.33	0.44
Kenya	1	34.33	0.44
Kenya	1	34.33	0.44
Kenya	1	34.33	0.44
Kenya	1	34.38	0.44
Kenya	1	34.38	0.44
Kenya	1	34.41	0.44
Kenya	1	34.45	0.44
Kenya	1	34.44	0.44
Kenya	1	34.56	0.44
Kenya	1	34.56	0.44
Kenya	1	34.11	0.45
Kenya	1	34.16	0.45
Kenya	1	34.16	0.45
Kenya	1	34.14	0.45
Kenya	1	34.14	0.45
Kenya	1	34.16	0.45
Kenya	1	34.16	0.45
Kenya	1	34.14	0.45
Kenya	1	34.21	0.45
Kenya	1	34.19	0.45
Kenya	1	34.2	0.45
Kenya	1	34.19	0.45
Kenya	1	34.19	0.45
Kenya	1	34.18	0.45
Kenya	1	34.19	0.45
Kenya	1	34.19	0.45
Kenya	1	34.19	0.45
Kenya	1	34.19	0.45
Kenya	1	34.2	0.45
Kenya	1	34.18	0.45
Kenya	1	34.21	0.45
Kenya	1	34.21	0.45
Kenya	1	34.22	0.45
Kenya	1	34.21	0.45
Kenya	1	34.22	0.45
Kenya	1	34.26	0.45
Kenya	1	34.25	0.45
Kenya	1	34.26	0.45
Kenya	1	34.25	0.45
Kenya	1	34.25	0.45
Kenya	1	34.25	0.45
Kenya	1	34.25	0.45
Kenya	1	34.25	0.45
Kenya	1	34.31	0.45
Kenya	1	34.32	0.45
Kenya	1	34.3	0.45
Kenya	1	34.28	0.45
Kenya	1	34.28	0.45
Kenya	1	34.28	0.45
Kenya	1	34.34	0.45
Kenya	1	34.33	0.45
Kenya	1	34.34	0.45
Kenya	1	34.33	0.45
Kenya	1	34.33	0.45
Kenya	1	34.33	0.45
Kenya	1	34.38	0.45
Kenya	1	34.38	0.45
Kenya	1	34.38	0.45
Kenya	1	34.38	0.45
Kenya	1	34.48	0.45
Kenya	1	34.48	0.45
Kenya	1	34.48	0.45
Kenya	1	34.53	0.45
Kenya	1	34.55	0.45
Kenya	1	34.55	0.45
Kenya	1	34.67	0.45
Kenya	1	34.12	0.46
Kenya	1	34.12	0.46
Kenya	1	34.12	0.46
Kenya	1	34.12	0.46
Kenya	1	34.12	0.46
Kenya	1	34.12	0.46
Kenya	1	34.12	0.46
Kenya	1	34.12	0.46
Kenya	1	34.12	0.46
Kenya	1	34.12	0.46
Kenya	1	34.12	0.46
Kenya	1	34.12	0.46
Kenya	1	34.12	0.46
Kenya	1	34.12	0.46
Kenya	1	34.12	0.46
Kenya	1	34.12	0.46
Kenya	1	34.12	0.46
Kenya	1	34.12	0.46
Kenya	1	34.12	0.46
Kenya	1	34.12	0.46
Kenya	1	34.12	0.46
Kenya	1	34.12	0.46
Kenya	1	34.12	0.46
Kenya	1	34.17	0.46
Kenya	1	34.16	0.46
Kenya	1	34.15	0.46
Kenya	1	34.17	0.46
Kenya	1	34.15	0.46
Kenya	1	34.16	0.46
Kenya	1	34.19	0.46
Kenya	1	34.19	0.46
Kenya	1	34.22	0.46
Kenya	1	34.22	0.46
Kenya	1	34.22	0.46
Kenya	1	34.18	0.46
Kenya	1	34.22	0.46
Kenya	1	34.27	0.46
Kenya	1	34.29	0.46
Kenya	1	34.29	0.46
Kenya	1	34.3	0.46
Kenya	1	34.29	0.46
Kenya	1	34.28	0.46
Kenya	1	34.36	0.46
Kenya	1	34.36	0.46
Kenya	1	34.36	0.46
Kenya	1	34.5	0.46
Kenya	1	34.5	0.46
Kenya	1	34.5	0.46
Kenya	1	34.55	0.46
Kenya	1	34.67	0.46
Kenya	1	34.68	0.46
Kenya	1	34.11	0.47
Kenya	1	34.16	0.47
Kenya	1	34.19	0.47
Kenya	1	34.18	0.47
Kenya	1	34.18	0.47
Kenya	1	34.24	0.47
Kenya	1	34.24	0.47
Kenya	1	34.31	0.47
Kenya	1	34.38	0.47
Kenya	1	34.42	0.47
Kenya	1	34.44	0.47
Kenya	1	34.43	0.47
Kenya	1	34.62	0.47
Kenya	1	34.62	0.47
Kenya	1	34.65	0.47
Kenya	1	34.66	0.47
Kenya	1	34.67	0.47
Kenya	1	34.66	0.47
Kenya	1	34.12	0.48
Kenya	1	34.15	0.48
Kenya	1	34.16	0.48
Kenya	1	34.15	0.48
Kenya	1	34.15	0.48
Kenya	1	34.16	0.48
Kenya	1	34.15	0.48
Kenya	1	34.22	0.48
Kenya	1	34.22	0.48
Kenya	1	34.21	0.48
Kenya	1	34.32	0.48
Kenya	1	34.32	0.48
Kenya	1	34.38	0.48
Kenya	1	34.4	0.48
Kenya	1	34.39	0.48
Kenya	1	34.4	0.48
Kenya	1	34.42	0.48
Kenya	1	34.43	0.48
Kenya	1	34.43	0.48
Kenya	1	34.43	0.48
Kenya	1	34.55	0.48
Kenya	1	34.56	0.48
Kenya	1	34.56	0.48
Kenya	1	34.57	0.48
Kenya	1	34.61	0.48
Kenya	1	34.67	0.48
Kenya	1	34.63	0.48
Kenya	1	34.63	0.48
Kenya	1	34.69	0.48
Kenya	1	34.13	0.49
Kenya	1	34.13	0.49
Kenya	1	34.2	0.49
Kenya	1	34.2	0.49
Kenya	1	34.23	0.49
Kenya	1	34.23	0.49
Kenya	1	34.23	0.49
Kenya	1	34.23	0.49
Kenya	1	34.24	0.49
Kenya	1	34.24	0.49
Kenya	1	34.25	0.49
Kenya	1	34.24	0.49
Kenya	1	34.32	0.49
Kenya	1	34.4	0.49
Kenya	1	34.43	0.49
Kenya	1	34.43	0.49
Kenya	1	34.5	0.49
Kenya	1	34.51	0.49
Kenya	1	34.57	0.49
Kenya	1	34.57	0.49
Kenya	1	34.61	0.49
Kenya	1	34.59	0.49
Kenya	1	34.64	0.49
Kenya	1	34.64	0.49
Kenya	1	34.64	0.49
Kenya	1	34.64	0.49
Kenya	1	34.64	0.49
Kenya	1	34.64	0.49
Kenya	1	34.64	0.49
Kenya	1	34.64	0.49
Kenya	1	34.68	0.49
Kenya	1	34.12	0.5
Kenya	1	34.15	0.5
Kenya	1	34.22	0.5
Kenya	1	34.22	0.5
Kenya	1	34.26	0.5
Kenya	1	34.25	0.5
Kenya	1	34.37	0.5
Kenya	1	34.37	0.5
Kenya	1	34.37	0.5
Kenya	1	34.43	0.5
Kenya	1	34.43	0.5
Kenya	1	34.43	0.5
Kenya	1	34.43	0.5
Kenya	1	34.43	0.5
Kenya	1	34.43	0.5
Kenya	1	34.43	0.5
Kenya	1	34.61	0.5
Kenya	1	34.63	0.5
Kenya	1	34.67	0.5
Kenya	1	34.72	0.5
Kenya	1	34.26	0.51
Kenya	1	34.25	0.51
Kenya	1	34.3	0.51
Kenya	1	34.31	0.51
Kenya	1	34.31	0.51
Kenya	1	34.37	0.51
Kenya	1	34.35	0.51
Kenya	1	34.36	0.51
Kenya	1	34.37	0.51
Kenya	1	34.37	0.51
Kenya	1	34.37	0.51
Kenya	1	34.37	0.51
Kenya	1	34.47	0.51
Kenya	1	34.61	0.51
Kenya	1	34.58	0.51
Kenya	1	34.63	0.51
Kenya	1	34.68	0.51
Kenya	1	34.14	0.52
Kenya	1	34.14	0.52
Kenya	1	34.14	0.52
Kenya	1	34.14	0.52
Kenya	1	34.21	0.52
Kenya	1	34.21	0.52
Kenya	1	34.28	0.52
Kenya	1	34.28	0.52
Kenya	1	34.36	0.52
Kenya	1	34.35	0.52
Kenya	1	34.41	0.52
Kenya	1	34.47	0.52
Kenya	1	34.47	0.52
Kenya	1	34.49	0.52
Kenya	1	34.49	0.52
Kenya	1	34.49	0.52
Kenya	1	34.49	0.52
Kenya	1	34.49	0.52
Kenya	1	34.52	0.52
Kenya	1	34.54	0.52
Kenya	1	34.54	0.52
Kenya	1	34.53	0.52
Kenya	1	34.59	0.52
Kenya	1	34.26	0.53
Kenya	1	34.26	0.53
Kenya	1	34.26	0.53
Kenya	1	34.32	0.53
Kenya	1	34.32	0.53
Kenya	1	34.32	0.53
Kenya	1	34.37	0.53
Kenya	1	34.37	0.53
Kenya	1	34.37	0.53
Kenya	1	34.37	0.53
Kenya	1	34.36	0.53
Kenya	1	34.42	0.53
Kenya	1	34.47	0.53
Kenya	1	34.45	0.53
Kenya	1	34.52	0.53
Kenya	1	34.48	0.53
Kenya	1	34.57	0.53
Kenya	1	34.57	0.53
Kenya	1	34.53	0.53
Kenya	1	34.53	0.53
Kenya	1	34.62	0.53
Kenya	1	34.58	0.53
Kenya	1	34.62	0.53
Kenya	1	34.62	0.53
Kenya	1	34.63	0.53
Kenya	1	34.69	0.53
Kenya	1	34.22	0.54
Kenya	1	34.22	0.54
Kenya	1	34.22	0.54
Kenya	1	34.22	0.54
Kenya	1	34.26	0.54
Kenya	1	34.26	0.54
Kenya	1	34.26	0.54
Kenya	1	34.26	0.54
Kenya	1	34.26	0.54
Kenya	1	34.37	0.54
Kenya	1	34.34	0.54
Kenya	1	34.34	0.54
Kenya	1	34.38	0.54
Kenya	1	34.42	0.54
Kenya	1	34.41	0.54
Kenya	1	34.42	0.54
Kenya	1	34.42	0.54
Kenya	1	34.38	0.54
Kenya	1	34.38	0.54
Kenya	1	34.38	0.54
Kenya	1	34.38	0.54
Kenya	1	34.4	0.54
Kenya	1	34.4	0.54
Kenya	1	34.4	0.54
Kenya	1	34.4	0.54
Kenya	1	34.4	0.54
Kenya	1	34.49	0.54
Kenya	1	34.49	0.54
Kenya	1	34.49	0.54
Kenya	1	34.48	0.54
Kenya	1	34.56	0.54
Kenya	1	34.62	0.54
Kenya	1	34.62	0.54
Kenya	1	34.75	0.54
Kenya	1	34.75	0.54
Kenya	1	34.75	0.54
Kenya	1	34.76	0.54
Kenya	1	34.75	0.54
Kenya	1	34.2	0.55
Kenya	1	34.2	0.55
Kenya	1	34.26	0.55
Kenya	1	34.26	0.55
Kenya	1	34.34	0.55
Kenya	1	34.39	0.55
Kenya	1	34.39	0.55
Kenya	1	34.39	0.55
Kenya	1	34.38	0.55
Kenya	1	34.41	0.55
Kenya	1	34.4	0.55
Kenya	1	34.4	0.55
Kenya	1	34.4	0.55
Kenya	1	34.48	0.55
Kenya	1	34.55	0.55
Kenya	1	34.55	0.55
Kenya	1	34.58	0.55
Kenya	1	34.67	0.55
Kenya	1	34.64	0.55
Kenya	1	34.73	0.55
Kenya	1	34.77	0.55
Kenya	1	34.75	0.55
Kenya	1	34.88	0.55
Kenya	1	34.22	0.56
Kenya	1	34.2	0.56
Kenya	1	34.35	0.56
Kenya	1	34.36	0.56
Kenya	1	34.36	0.56
Kenya	1	34.36	0.56
Kenya	1	34.36	0.56
Kenya	1	34.35	0.56
Kenya	1	34.34	0.56
Kenya	1	34.34	0.56
Kenya	1	34.34	0.56
Kenya	1	34.34	0.56
Kenya	1	34.34	0.56
Kenya	1	34.34	0.56
Kenya	1	34.42	0.56
Kenya	1	34.39	0.56
Kenya	1	34.38	0.56
Kenya	1	34.41	0.56
Kenya	1	34.42	0.56
Kenya	1	34.42	0.56
Kenya	1	34.41	0.56
Kenya	1	34.42	0.56
Kenya	1	34.41	0.56
Kenya	1	34.42	0.56
Kenya	1	34.44	0.56
Kenya	1	34.45	0.56
Kenya	1	34.44	0.56
Kenya	1	34.43	0.56
Kenya	1	34.48	0.56
Kenya	1	34.48	0.56
Kenya	1	34.48	0.56
Kenya	1	34.48	0.56
Kenya	1	34.48	0.56
Kenya	1	34.51	0.56
Kenya	1	34.56	0.56
Kenya	1	34.56	0.56
Kenya	1	34.53	0.56
Kenya	1	34.62	0.56
Kenya	1	34.73	0.56
Kenya	1	34.76	0.56
Kenya	1	34.76	0.56
Kenya	1	34.88	0.56
Kenya	1	34.88	0.56
Kenya	1	34.2	0.57
Kenya	1	34.29	0.57
Kenya	1	34.29	0.57
Kenya	1	34.41	0.57
Kenya	1	34.42	0.57
Kenya	1	34.39	0.57
Kenya	1	34.4	0.57
Kenya	1	34.41	0.57
Kenya	1	34.4	0.57
Kenya	1	34.39	0.57
Kenya	1	34.41	0.57
Kenya	1	34.39	0.57
Kenya	1	34.45	0.57
Kenya	1	34.45	0.57
Kenya	1	34.46	0.57
Kenya	1	34.43	0.57
Kenya	1	34.44	0.57
Kenya	1	34.57	0.57
Kenya	1	34.56	0.57
Kenya	1	34.56	0.57
Kenya	1	34.58	0.57
Kenya	1	34.62	0.57
Kenya	1	34.62	0.57
Kenya	1	34.58	0.57
Kenya	1	34.62	0.57
Kenya	1	34.62	0.57
Kenya	1	34.82	0.57
Kenya	1	34.2	0.58
Kenya	1	34.2	0.58
Kenya	1	34.23	0.58
Kenya	1	34.3	0.58
Kenya	1	34.31	0.58
Kenya	1	34.37	0.58
Kenya	1	34.39	0.58
Kenya	1	34.41	0.58
Kenya	1	34.41	0.58
Kenya	1	34.41	0.58
Kenya	1	34.41	0.58
Kenya	1	34.43	0.58
Kenya	1	34.47	0.58
Kenya	1	34.5	0.58
Kenya	1	34.49	0.58
Kenya	1	34.49	0.58
Kenya	1	34.51	0.58
Kenya	1	34.51	0.58
Kenya	1	34.51	0.58
Kenya	1	34.5	0.58
Kenya	1	34.51	0.58
Kenya	1	34.56	0.58
Kenya	1	34.56	0.58
Kenya	1	34.56	0.58
Kenya	1	34.56	0.58
Kenya	1	34.56	0.58
Kenya	1	34.56	0.58
Kenya	1	34.56	0.58
Kenya	1	34.56	0.58
Kenya	1	34.56	0.58
Kenya	1	34.56	0.58
Kenya	1	34.56	0.58
Kenya	1	34.56	0.58
Kenya	1	34.56	0.58
Kenya	1	34.56	0.58
Kenya	1	34.56	0.58
Kenya	1	34.56	0.58
Kenya	1	34.56	0.58
Kenya	1	34.56	0.58
Kenya	1	34.56	0.58
Kenya	1	34.57	0.58
Kenya	1	34.56	0.58
Kenya	1	34.56	0.58
Kenya	1	34.56	0.58
Kenya	1	34.56	0.58
Kenya	1	34.56	0.58
Kenya	1	34.56	0.58
Kenya	1	34.54	0.58
Kenya	1	34.57	0.58
Kenya	1	34.54	0.58
Kenya	1	34.54	0.58
Kenya	1	34.54	0.58
Kenya	1	34.54	0.58
Kenya	1	34.54	0.58
Kenya	1	34.56	0.58
Kenya	1	34.54	0.58
Kenya	1	34.54	0.58
Kenya	1	34.56	0.58
Kenya	1	34.56	0.58
Kenya	1	34.56	0.58
Kenya	1	34.56	0.58
Kenya	1	34.6	0.58
Kenya	1	34.63	0.58
Kenya	1	34.65	0.58
Kenya	1	34.65	0.58
Kenya	1	34.65	0.58
Kenya	1	34.77	0.58
Kenya	1	34.82	0.58
Kenya	1	34.84	0.58
Kenya	1	34.85	0.58
Kenya	1	34.2	0.59
Kenya	1	34.2	0.59
Kenya	1	34.21	0.59
Kenya	1	34.2	0.59
Kenya	1	34.2	0.59
Kenya	1	34.2	0.59
Kenya	1	34.2	0.59
Kenya	1	34.25	0.59
Kenya	1	34.25	0.59
Kenya	1	34.24	0.59
Kenya	1	34.24	0.59
Kenya	1	34.24	0.59
Kenya	1	34.31	0.59
Kenya	1	34.31	0.59
Kenya	1	34.31	0.59
Kenya	1	34.29	0.59
Kenya	1	34.3	0.59
Kenya	1	34.36	0.59
Kenya	1	34.36	0.59
Kenya	1	34.41	0.59
Kenya	1	34.42	0.59
Kenya	1	34.42	0.59
Kenya	1	34.38	0.59
Kenya	1	34.38	0.59
Kenya	1	34.39	0.59
Kenya	1	34.39	0.59
Kenya	1	34.39	0.59
Kenya	1	34.47	0.59
Kenya	1	34.47	0.59
Kenya	1	34.45	0.59
Kenya	1	34.45	0.59
Kenya	1	34.44	0.59
Kenya	1	34.49	0.59
Kenya	1	34.51	0.59
Kenya	1	34.49	0.59
Kenya	1	34.49	0.59
Kenya	1	34.49	0.59
Kenya	1	34.56	0.59
Kenya	1	34.55	0.59
Kenya	1	34.55	0.59
Kenya	1	34.55	0.59
Kenya	1	34.56	0.59
Kenya	1	34.55	0.59
Kenya	1	34.57	0.59
Kenya	1	34.53	0.59
Kenya	1	34.53	0.59
Kenya	1	34.55	0.59
Kenya	1	34.64	0.59
Kenya	1	34.64	0.59
Kenya	1	34.84	0.59
Kenya	1	34.84	0.59
Kenya	1	34.25	0.6
Kenya	1	34.25	0.6
Kenya	1	34.25	0.6
Kenya	1	34.25	0.6
Kenya	1	34.25	0.6
Kenya	1	34.25	0.6
Kenya	1	34.25	0.6
Kenya	1	34.25	0.6
Kenya	1	34.25	0.6
Kenya	1	34.25	0.6
Kenya	1	34.25	0.6
Kenya	1	34.26	0.6
Kenya	1	34.26	0.6
Kenya	1	34.33	0.6
Kenya	1	34.42	0.6
Kenya	1	34.42	0.6
Kenya	1	34.4	0.6
Kenya	1	34.43	0.6
Kenya	1	34.43	0.6
Kenya	1	34.49	0.6
Kenya	1	34.49	0.6
Kenya	1	34.49	0.6
Kenya	1	34.52	0.6
Kenya	1	34.48	0.6
Kenya	1	34.48	0.6
Kenya	1	34.5	0.6
Kenya	1	34.53	0.6
Kenya	1	34.61	0.6
Kenya	1	34.6	0.6
Kenya	1	34.65	0.6
Kenya	1	34.63	0.6
Kenya	1	34.82	0.6
Kenya	1	34.83	0.6
Kenya	1	34.88	0.6
Kenya	1	34.88	0.6
Kenya	1	34.34	0.61
Kenya	1	34.43	0.61
Kenya	1	34.43	0.61
Kenya	1	34.46	0.61
Kenya	1	34.44	0.61
Kenya	1	34.43	0.61
Kenya	1	34.45	0.61
Kenya	1	34.45	0.61
Kenya	1	34.44	0.61
Kenya	1	34.48	0.61
Kenya	1	34.49	0.61
Kenya	1	34.49	0.61
Kenya	1	34.54	0.61
Kenya	1	34.62	0.61
Kenya	1	34.62	0.61
Kenya	1	34.62	0.61
Kenya	1	34.62	0.61
Kenya	1	34.59	0.61
Kenya	1	34.6	0.61
Kenya	1	34.72	0.61
Kenya	1	34.78	0.61
Kenya	1	34.78	0.61
Kenya	1	34.83	0.61
Kenya	1	34.84	0.61
Kenya	1	34.31	0.62
Kenya	1	34.32	0.62
Kenya	1	34.37	0.62
Kenya	1	34.37	0.62
Kenya	1	34.37	0.62
Kenya	1	34.37	0.62
Kenya	1	34.36	0.62
Kenya	1	34.37	0.62
Kenya	1	34.37	0.62
Kenya	1	34.34	0.62
Kenya	1	34.35	0.62
Kenya	1	34.34	0.62
Kenya	1	34.34	0.62
Kenya	1	34.34	0.62
Kenya	1	34.34	0.62
Kenya	1	34.34	0.62
Kenya	1	34.39	0.62
Kenya	1	34.39	0.62
Kenya	1	34.42	0.62
Kenya	1	34.42	0.62
Kenya	1	34.42	0.62
Kenya	1	34.47	0.62
Kenya	1	34.47	0.62
Kenya	1	34.57	0.62
Kenya	1	34.53	0.62
Kenya	1	34.62	0.62
Kenya	1	34.62	0.62
Kenya	1	34.61	0.62
Kenya	1	34.71	0.62
Kenya	1	34.76	0.62
Kenya	1	34.75	0.62
Kenya	1	34.74	0.62
Kenya	1	34.74	0.62
Kenya	1	34.74	0.62
Kenya	1	34.73	0.62
Kenya	1	34.73	0.62
Kenya	1	34.83	0.62
Kenya	1	34.37	0.63
Kenya	1	34.35	0.63
Kenya	1	34.35	0.63
Kenya	1	34.35	0.63
Kenya	1	34.35	0.63
Kenya	1	34.35	0.63
Kenya	1	34.35	0.63
Kenya	1	34.35	0.63
Kenya	1	34.38	0.63
Kenya	1	34.38	0.63
Kenya	1	34.42	0.63
Kenya	1	34.42	0.63
Kenya	1	34.42	0.63
Kenya	1	34.46	0.63
Kenya	1	34.43	0.63
Kenya	1	34.45	0.63
Kenya	1	34.44	0.63
Kenya	1	34.44	0.63
Kenya	1	34.46	0.63
Kenya	1	34.44	0.63
Kenya	1	34.47	0.63
Kenya	1	34.51	0.63
Kenya	1	34.52	0.63
Kenya	1	34.52	0.63
Kenya	1	34.48	0.63
Kenya	1	34.53	0.63
Kenya	1	34.55	0.63
Kenya	1	34.62	0.63
Kenya	1	34.59	0.63
Kenya	1	34.62	0.63
Kenya	1	34.59	0.63
Kenya	1	34.67	0.63
Kenya	1	34.63	0.63
Kenya	1	34.77	0.63
Kenya	1	34.8	0.63
Kenya	1	34.8	0.63
Kenya	1	34.84	0.63
Kenya	1	34.85	0.63
Kenya	1	34.42	0.64
Kenya	1	34.42	0.64
Kenya	1	34.38	0.64
Kenya	1	34.4	0.64
Kenya	1	34.39	0.64
Kenya	1	34.4	0.64
Kenya	1	34.39	0.64
Kenya	1	34.39	0.64
Kenya	1	34.46	0.64
Kenya	1	34.46	0.64
Kenya	1	34.43	0.64
Kenya	1	34.44	0.64
Kenya	1	34.43	0.64
Kenya	1	34.46	0.64
Kenya	1	34.43	0.64
Kenya	1	34.47	0.64
Kenya	1	34.43	0.64
Kenya	1	34.43	0.64
Kenya	1	34.43	0.64
Kenya	1	34.48	0.64
Kenya	1	34.52	0.64
Kenya	1	34.52	0.64
Kenya	1	34.54	0.64
Kenya	1	34.53	0.64
Kenya	1	34.62	0.64
Kenya	1	34.62	0.64
Kenya	1	34.62	0.64
Kenya	1	34.62	0.64
Kenya	1	34.62	0.64
Kenya	1	34.62	0.64
Kenya	1	34.62	0.64
Kenya	1	34.61	0.64
Kenya	1	34.64	0.64
Kenya	1	34.64	0.64
Kenya	1	34.64	0.64
Kenya	1	34.66	0.64
Kenya	1	34.64	0.64
Kenya	1	34.75	0.64
Kenya	1	34.75	0.64
Kenya	1	34.76	0.64
Kenya	1	34.76	0.64
Kenya	1	34.74	0.64
Kenya	1	34.73	0.64
Kenya	1	34.75	0.64
Kenya	1	34.75	0.64
Kenya	1	34.73	0.64
Kenya	1	34.73	0.64
Kenya	1	34.79	0.64
Kenya	1	34.79	0.64
Kenya	1	34.79	0.64
Kenya	1	34.91	0.64
Kenya	1	34.31	0.65
Kenya	1	34.31	0.65
Kenya	1	34.43	0.65
Kenya	1	34.52	0.65
Kenya	1	34.53	0.65
Kenya	1	34.58	0.65
Kenya	1	34.64	0.65
Kenya	1	34.7	0.65
Kenya	1	34.74	0.65
Kenya	1	34.74	0.65
Kenya	1	34.77	0.65
Kenya	1	34.77	0.65
Kenya	1	34.79	0.65
Kenya	1	34.37	0.66
Kenya	1	34.35	0.66
Kenya	1	34.35	0.66
Kenya	1	34.35	0.66
Kenya	1	34.37	0.66
Kenya	1	34.39	0.66
Kenya	1	34.39	0.66
Kenya	1	34.39	0.66
Kenya	1	34.39	0.66
Kenya	1	34.39	0.66
Kenya	1	34.46	0.66
Kenya	1	34.44	0.66
Kenya	1	34.51	0.66
Kenya	1	34.51	0.66
Kenya	1	34.52	0.66
Kenya	1	34.52	0.66
Kenya	1	34.52	0.66
Kenya	1	34.52	0.66
Kenya	1	34.51	0.66
Kenya	1	34.52	0.66
Kenya	1	34.51	0.66
Kenya	1	34.51	0.66
Kenya	1	34.51	0.66
Kenya	1	34.51	0.66
Kenya	1	34.54	0.66
Kenya	1	34.54	0.66
Kenya	1	34.54	0.66
Kenya	1	34.54	0.66
Kenya	1	34.54	0.66
Kenya	1	34.53	0.66
Kenya	1	34.53	0.66
Kenya	1	34.56	0.66
Kenya	1	34.55	0.66
Kenya	1	34.66	0.66
Kenya	1	34.69	0.66
Kenya	1	34.72	0.66
Kenya	1	34.78	0.66
Kenya	1	34.83	0.66
Kenya	1	34.33	0.67
Kenya	1	34.38	0.67
Kenya	1	34.38	0.67
Kenya	1	34.39	0.67
Kenya	1	34.39	0.67
Kenya	1	34.44	0.67
Kenya	1	34.47	0.67
Kenya	1	34.44	0.67
Kenya	1	34.44	0.67
Kenya	1	34.44	0.67
Kenya	1	34.51	0.67
Kenya	1	34.51	0.67
Kenya	1	34.51	0.67
Kenya	1	34.5	0.67
Kenya	1	34.5	0.67
Kenya	1	34.56	0.67
Kenya	1	34.57	0.67
Kenya	1	34.64	0.67
Kenya	1	34.66	0.67
Kenya	1	34.77	0.67
Kenya	1	34.77	0.67
Kenya	1	34.78	0.67
Kenya	1	34.34	0.68
Kenya	1	34.35	0.68
Kenya	1	34.34	0.68
Kenya	1	34.39	0.68
Kenya	1	34.4	0.68
Kenya	1	34.42	0.68
Kenya	1	34.38	0.68
Kenya	1	34.4	0.68
Kenya	1	34.4	0.68
Kenya	1	34.46	0.68
Kenya	1	34.47	0.68
Kenya	1	34.46	0.68
Kenya	1	34.43	0.68
Kenya	1	34.53	0.68
Kenya	1	34.54	0.68
Kenya	1	34.54	0.68
Kenya	1	34.58	0.68
Kenya	1	34.67	0.68
Kenya	1	34.67	0.68
Kenya	1	34.65	0.68
Kenya	1	34.66	0.68
Kenya	1	34.66	0.68
Kenya	1	34.76	0.68
Kenya	1	34.75	0.68
Kenya	1	34.36	0.69
Kenya	1	34.33	0.69
Kenya	1	34.33	0.69
Kenya	1	34.37	0.69
Kenya	1	34.37	0.69
Kenya	1	34.36	0.69
Kenya	1	34.37	0.69
Kenya	1	34.41	0.69
Kenya	1	34.39	0.69
Kenya	1	34.38	0.69
Kenya	1	34.39	0.69
Kenya	1	34.61	0.69
Kenya	1	34.6	0.69
Kenya	1	34.63	0.69
Kenya	1	34.7	0.69
Kenya	1	34.73	0.69
Kenya	1	34.83	0.69
Kenya	1	34.83	0.69
Kenya	1	34.34	0.7
Kenya	1	34.34	0.7
Kenya	1	34.41	0.7
Kenya	1	34.38	0.7
Kenya	1	34.38	0.7
Kenya	1	34.52	0.7
Kenya	1	34.52	0.7
Kenya	1	34.52	0.7
Kenya	1	34.53	0.7
Kenya	1	34.53	0.7
Kenya	1	34.65	0.7
Kenya	1	34.73	0.7
Kenya	1	34.74	0.7
Kenya	1	34.8	0.7
Kenya	1	34.81	0.7
Kenya	1	34.37	0.71
Kenya	1	34.37	0.71
Kenya	1	34.37	0.71
Kenya	1	34.37	0.71
Kenya	1	34.4	0.71
Kenya	1	34.4	0.71
Kenya	1	34.42	0.71
Kenya	1	34.42	0.71
Kenya	1	34.46	0.71
Kenya	1	34.44	0.71
Kenya	1	34.57	0.71
Kenya	1	34.56	0.71
Kenya	1	34.54	0.71
Kenya	1	34.54	0.71
Kenya	1	34.53	0.71
Kenya	1	34.59	0.71
Kenya	1	34.58	0.71
Kenya	1	34.59	0.71
Kenya	1	34.59	0.71
Kenya	1	34.75	0.71
Kenya	1	34.75	0.71
Kenya	1	34.74	0.71
Kenya	1	34.4	0.72
Kenya	1	34.4	0.72
Kenya	1	34.41	0.72
Kenya	1	34.42	0.72
Kenya	1	34.43	0.72
Kenya	1	34.48	0.72
Kenya	1	34.48	0.72
Kenya	1	34.61	0.72
Kenya	1	34.64	0.72
Kenya	1	34.72	0.72
Kenya	1	34.72	0.72
Kenya	1	34.75	0.72
Kenya	1	34.76	0.72
Kenya	1	34.8	0.72
Kenya	1	34.45	0.73
Kenya	1	34.44	0.73
Kenya	1	34.52	0.73
Kenya	1	34.5	0.73
Kenya	1	34.5	0.73
Kenya	1	34.62	0.73
Kenya	1	34.69	0.73
Kenya	1	34.72	0.73
Kenya	1	34.68	0.73
Kenya	1	34.73	0.73
Kenya	1	34.75	0.73
Kenya	1	34.73	0.73
Kenya	1	34.42	0.74
Kenya	1	34.42	0.74
Kenya	1	34.42	0.74
Kenya	1	34.47	0.74
Kenya	1	34.45	0.74
Kenya	1	34.45	0.74
Kenya	1	34.49	0.74
Kenya	1	34.48	0.74
Kenya	1	34.57	0.74
Kenya	1	34.67	0.74
Kenya	1	34.72	0.74
Kenya	1	34.73	0.74
Kenya	1	34.4	0.75
Kenya	1	34.4	0.75
Kenya	1	34.45	0.75
Kenya	1	34.44	0.75
Kenya	1	34.44	0.75
Kenya	1	34.44	0.75
Kenya	1	34.45	0.75
Kenya	1	34.49	0.75
Kenya	1	34.52	0.75
Kenya	1	34.51	0.75
Kenya	1	34.51	0.75
Kenya	1	34.54	0.75
Kenya	1	34.58	0.75
Kenya	1	34.65	0.75
Kenya	1	34.71	0.75
Kenya	1	34.41	0.76
Kenya	1	34.52	0.76
Kenya	1	34.52	0.76
Kenya	1	34.56	0.76
Kenya	1	34.57	0.76
Kenya	1	34.77	0.76
Kenya	1	34.77	0.76
Kenya	1	34.4	0.77
Kenya	1	34.4	0.77
Kenya	1	34.49	0.77
Kenya	1	34.51	0.77
Kenya	1	34.55	0.77
Kenya	1	34.59	0.77
Kenya	1	34.65	0.77
Kenya	1	34.74	0.77
Kenya	1	34.74	0.77
Kenya	1	34.74	0.77
Kenya	1	34.47	0.78
Kenya	1	34.49	0.78
Kenya	1	34.52	0.78
Kenya	1	34.72	0.78
Kenya	1	34.41	0.79
Kenya	1	34.72	0.79
Kenya	1	34.42	0.8
Kenya	1	34.44	0.8
Kenya	1	34.48	0.8
Kenya	1	34.67	0.8
Kenya	1	34.43	0.81
Kenya	1	34.43	0.82
Kenya	1	34.44	0.82
Kenya	2	34.71	-0.68
Kenya	2	34.71	-0.68
Kenya	2	34.71	-0.68
Kenya	2	34.71	-0.67
Kenya	2	34.73	-0.67
Kenya	2	34.77	-0.67
Kenya	2	34.77	-0.67
Kenya	2	34.76	-0.67
Kenya	2	34.77	-0.67
Kenya	2	34.77	-0.67
Kenya	2	34.77	-0.67
Kenya	2	34.73	-0.67
Kenya	2	34.73	-0.67
Kenya	2	34.79	-0.67
Kenya	2	34.79	-0.67
Kenya	2	34.75	-0.66
Kenya	2	34.73	-0.66
Kenya	2	34.75	-0.66
Kenya	2	34.75	-0.66
Kenya	2	34.75	-0.66
Kenya	2	34.75	-0.66
Kenya	2	34.79	-0.66
Kenya	2	34.78	-0.66
Kenya	2	34.74	-0.65
Kenya	2	34.8	-0.65
Kenya	2	34.8	-0.65
Kenya	2	34.73	-0.64
Kenya	2	34.81	-0.64
Kenya	2	34.78	-0.64
Kenya	2	34.78	-0.64
Kenya	2	34.78	-0.63
Kenya	2	34.78	-0.63
Kenya	2	34.75	-0.61
Kenya	2	34.82	-0.61
Kenya	2	34.76	-0.6
Kenya	2	34.77	-0.6
Kenya	2	34.77	-0.6
Kenya	2	34.77	-0.6
Kenya	2	34.77	-0.6
Kenya	2	34.8	-0.6
Kenya	2	34.76	-0.59
Kenya	2	34.79	-0.59
Kenya	2	34.79	-0.59
Kenya	2	34.81	-0.57
Kenya	2	34.81	-0.57
Kenya	2	34.81	-0.55
Kenya	2	34.8	-0.53
Kenya	2	34.83	-0.52
Kenya	2	34.88	-0.5
Kenya	2	34.73	-0.04
Kenya	2	34.74	-0.04
Kenya	2	34.49	-0.03
Kenya	2	34.58	-0.03
Kenya	2	34.74	-0.03
Kenya	2	34.74	-0.03
Kenya	2	34.74	-0.03
Kenya	2	34.75	-0.03
Kenya	2	34.49	-0.02
Kenya	2	34.49	-0.02
Kenya	2	34.49	-0.02
Kenya	2	34.49	-0.02
[truncated: 12,774 more rows]

## Sheet: Fig_3
region	type_of_practice	agronomic_practice	relative_importance
Sub-Saharan Africa		N fertilzation rate	48
Sub-Saharan Africa		fertilizer placement	28
Sub-Saharan Africa		hybrid seed use	28
Sub-Saharan Africa		plant density	20
Sub-Saharan Africa		sowing date	20
Sub-Saharan Africa		pest damage	16
Sub-Saharan Africa		P fertilization rate	12
Sub-Saharan Africa		pesticide use	12
Uganda-Kenya	nutrients		47.3684
Uganda-Kenya	pests		21.0526
Uganda-Kenya	establishment		21.0526
Uganda-Kenya	cultivar		10.5263
Nigeria	nutrients		50
Nigeria	pests		25
Nigeria	establishment		25
Rwanda-Burundi	nutrients		54.5455
Rwanda-Burundi	cultivar		36.3636
Rwanda-Burundi	pests		9.09091
Tanzania	nutrients		45.4545
Tanzania	pests		27.2727
Tanzania	establishment		27.2727
Zambia	establishment		50
Zambia	cultivar		16.6667
Zambia	nutrients		16.6667
Zambia	pests		16.6667

## Sheet: Fig_4
variable_name	variable_value	shap_value
N_kg_ha	0	-289.535
N_kg_ha	0	-281.335
N_kg_ha	0	-280.384
N_kg_ha	0	-278.219
N_kg_ha	0	-276.736
N_kg_ha	0	-276.645
N_kg_ha	0	-276.148
N_kg_ha	0	-268.651
N_kg_ha	0	-266.945
N_kg_ha	0	-261.388
N_kg_ha	0	-260.536
N_kg_ha	0	-258.698
N_kg_ha	0	-256.228
N_kg_ha	0	-255.986
N_kg_ha	0	-255.285
N_kg_ha	0	-254.363
N_kg_ha	0	-254.216
N_kg_ha	0	-254.031
N_kg_ha	0	-253.726
N_kg_ha	0	-253.252
N_kg_ha	0	-250.8
N_kg_ha	0	-250.572
N_kg_ha	0	-240.894
N_kg_ha	0	-238.998
N_kg_ha	0	-238.646
N_kg_ha	0	-237.353
N_kg_ha	0	-236.873
N_kg_ha	0	-235.093
N_kg_ha	0	-234.681
N_kg_ha	0	-234.009
N_kg_ha	0	-232.817
N_kg_ha	0	-232.143
N_kg_ha	0	-231.303
N_kg_ha	0	-231.3
N_kg_ha	0	-230.586
N_kg_ha	0	-229.828
N_kg_ha	0	-229.423
N_kg_ha	0	-229.365
N_kg_ha	0	-228.728
N_kg_ha	0	-228.406
N_kg_ha	0	-227.52
N_kg_ha	0	-226.783
N_kg_ha	0	-226.343
N_kg_ha	0	-225.067
N_kg_ha	0	-225.016
N_kg_ha	0	-224.979
N_kg_ha	0	-224.841
N_kg_ha	0	-224.168
N_kg_ha	0	-224.095
N_kg_ha	0	-223.684
N_kg_ha	0	-223.507
N_kg_ha	0	-223.255
N_kg_ha	0	-222.968
N_kg_ha	0	-222.652
N_kg_ha	0	-222.214
N_kg_ha	0	-221.794
N_kg_ha	0	-221.667
N_kg_ha	0	-221.445
N_kg_ha	0	-220.33
N_kg_ha	0	-219.854
N_kg_ha	0	-219.54
N_kg_ha	0	-219.183
N_kg_ha	0	-218.668
N_kg_ha	0	-218.475
N_kg_ha	0	-217.836
N_kg_ha	0	-217.817
N_kg_ha	0	-217.579
N_kg_ha	0	-216.896
N_kg_ha	0	-216.444
N_kg_ha	0	-215.957
N_kg_ha	0	-215.801
N_kg_ha	0	-214.969
N_kg_ha	0	-212.741
N_kg_ha	0	-212.741
N_kg_ha	0	-212.712
N_kg_ha	0	-212.701
N_kg_ha	0	-212.402
N_kg_ha	0	-212.4
N_kg_ha	0	-212.201
N_kg_ha	0	-211.219
N_kg_ha	0	-211.103
N_kg_ha	0	-211.103
N_kg_ha	0	-211.09
N_kg_ha	0	-210.971
N_kg_ha	0	-210.954
N_kg_ha	0	-210.909
N_kg_ha	0	-210.904
N_kg_ha	0	-210.535
N_kg_ha	0	-210.398
N_kg_ha	0	-209.862
N_kg_ha	0	-209.71
N_kg_ha	0	-209.367
N_kg_ha	0	-209.267
N_kg_ha	0	-208.814
N_kg_ha	0	-208.416
N_kg_ha	0	-208.094
N_kg_ha	0	-207.981
N_kg_ha	0	-205.815
N_kg_ha	0	-205.428
N_kg_ha	0	-204.111
N_kg_ha	0	-203.238
N_kg_ha	0	-202.593
N_kg_ha	0	-202.564
N_kg_ha	0	-202.027
N_kg_ha	0	-201.59
N_kg_ha	0	-201.454
N_kg_ha	0	-201.43
N_kg_ha	0	-201.43
N_kg_ha	0	-200.924
N_kg_ha	0	-200.153
N_kg_ha	0	-200.09
N_kg_ha	0	-200.038
N_kg_ha	0	-199.928
N_kg_ha	0	-199.829
N_kg_ha	0	-199.546
N_kg_ha	0	-199.47
N_kg_ha	0	-198.373
N_kg_ha	0	-198.248
N_kg_ha	0	-198.103
N_kg_ha	0	-198.014
N_kg_ha	0	-197.551
N_kg_ha	0	-197.406
N_kg_ha	0	-197.223
N_kg_ha	0	-197.169
N_kg_ha	0	-197.14
N_kg_ha	0	-196.752
N_kg_ha	0	-196.407
N_kg_ha	0	-196.318
N_kg_ha	0	-196.248
N_kg_ha	0	-196.236
N_kg_ha	0	-195.97
N_kg_ha	0	-195.762
N_kg_ha	0	-195.74
N_kg_ha	0	-195.513
N_kg_ha	0	-195.475
N_kg_ha	0	-195.373
N_kg_ha	0	-195.295
N_kg_ha	0	-195.22
N_kg_ha	0	-194.82
N_kg_ha	0	-194.814
N_kg_ha	0	-194.581
N_kg_ha	0	-194.56
N_kg_ha	0	-194.522
N_kg_ha	0	-194.322
N_kg_ha	0	-193.503
N_kg_ha	0	-193.294
N_kg_ha	0	-193.294
N_kg_ha	0	-192.628
N_kg_ha	0	-192.593
N_kg_ha	0	-192.52
N_kg_ha	0	-192.323
N_kg_ha	0	-192.191
N_kg_ha	0	-192.067
N_kg_ha	0	-192.004
N_kg_ha	0	-191.913
N_kg_ha	0	-191.754
N_kg_ha	0	-191.631
N_kg_ha	0	-191.554
N_kg_ha	0	-191.254
N_kg_ha	0	-190.903
N_kg_ha	0	-190.846
N_kg_ha	0	-190.736
N_kg_ha	0	-190.58
N_kg_ha	0	-190.496
N_kg_ha	0	-190.496
N_kg_ha	0	-190.187
N_kg_ha	0	-190.152
N_kg_ha	0	-189.474
N_kg_ha	0	-189.414
N_kg_ha	0	-189.281
N_kg_ha	0	-189.253
N_kg_ha	0	-189.246
N_kg_ha	0	-188.852
N_kg_ha	0	-188.789
N_kg_ha	0	-188.746
N_kg_ha	0	-188.458
N_kg_ha	0	-188.294
N_kg_ha	0	-188.251
N_kg_ha	0	-188.148
N_kg_ha	0	-187.957
N_kg_ha	0	-187.867
N_kg_ha	0	-187.681
N_kg_ha	0	-187.413
N_kg_ha	0	-187.014
N_kg_ha	0	-186.936
N_kg_ha	0	-186.921
N_kg_ha	0	-186.897
N_kg_ha	0	-186.711
N_kg_ha	0	-186.622
N_kg_ha	0	-186.561
N_kg_ha	0	-186.361
N_kg_ha	0	-185.512
N_kg_ha	0	-185.462
N_kg_ha	0	-185.375
N_kg_ha	0	-185.312
N_kg_ha	0	-185.286
N_kg_ha	0	-185.239
N_kg_ha	0	-185.152
N_kg_ha	0	-185.01
N_kg_ha	0	-185.004
N_kg_ha	0	-184.93
N_kg_ha	0	-184.732
N_kg_ha	0	-184.657
N_kg_ha	0	-184.586
N_kg_ha	0	-184.49
N_kg_ha	0	-184.035
N_kg_ha	0	-183.892
N_kg_ha	0	-183.887
N_kg_ha	0	-183.825
N_kg_ha	0	-183.743
N_kg_ha	0	-183.49
N_kg_ha	0	-183.287
N_kg_ha	0	-183.135
N_kg_ha	0	-183.032
N_kg_ha	0	-182.72
N_kg_ha	0	-182.667
N_kg_ha	0	-182.63
N_kg_ha	0	-182.487
N_kg_ha	0	-182.39
N_kg_ha	0	-182.344
N_kg_ha	0	-182.324
N_kg_ha	0	-182.323
N_kg_ha	0	-182.221
N_kg_ha	0	-182.165
N_kg_ha	0	-182.055
N_kg_ha	0	-182.027
N_kg_ha	0	-181.995
N_kg_ha	0	-181.939
N_kg_ha	0	-181.871
N_kg_ha	0	-181.848
N_kg_ha	0	-181.57
N_kg_ha	0	-181.455
N_kg_ha	0	-181.144
N_kg_ha	0	-181.114
N_kg_ha	0	-181.113
N_kg_ha	0	-181.027
N_kg_ha	0	-180.825
N_kg_ha	0	-180.768
N_kg_ha	0	-180.695
N_kg_ha	0	-180.414
N_kg_ha	0	-180.261
N_kg_ha	0	-180.174
N_kg_ha	0	-180.104
N_kg_ha	0	-180.103
N_kg_ha	0	-180.032
N_kg_ha	0	-180
N_kg_ha	0	-179.938
N_kg_ha	0	-179.822
N_kg_ha	0	-179.632
N_kg_ha	0	-179.534
N_kg_ha	0	-179.37
N_kg_ha	0	-179.327
N_kg_ha	0	-178.995
N_kg_ha	0	-178.882
N_kg_ha	0	-178.648
N_kg_ha	0	-178.529
N_kg_ha	0	-178.523
N_kg_ha	0	-178.515
N_kg_ha	0	-178.339
N_kg_ha	0	-178.098
N_kg_ha	0	-177.927
N_kg_ha	0	-177.748
N_kg_ha	0	-177.575
N_kg_ha	0	-177.272
N_kg_ha	0	-177.202
N_kg_ha	0	-177.156
N_kg_ha	0	-176.89
N_kg_ha	0	-176.643
N_kg_ha	0	-176.621
N_kg_ha	0	-176.555
N_kg_ha	0	-176.36
N_kg_ha	0	-176.325
N_kg_ha	0	-176.272
N_kg_ha	0	-176.22
N_kg_ha	0	-176.093
N_kg_ha	0	-176.045
N_kg_ha	0	-175.964
N_kg_ha	0	-175.9
N_kg_ha	0	-175.815
N_kg_ha	0	-175.657
N_kg_ha	0	-175.57
N_kg_ha	0	-175.568
N_kg_ha	0	-175.312
N_kg_ha	0	-175.171
N_kg_ha	0	-175.094
N_kg_ha	0	-175.005
N_kg_ha	0	-174.899
N_kg_ha	0	-174.892
N_kg_ha	0	-174.819
N_kg_ha	0	-174.697
N_kg_ha	0	-174.638
N_kg_ha	0	-174.598
N_kg_ha	0	-174.57
N_kg_ha	0	-174.529
N_kg_ha	0	-174.521
N_kg_ha	0	-174.519
N_kg_ha	0	-174.391
N_kg_ha	0	-174.34
N_kg_ha	0	-174.318
N_kg_ha	0	-174.184
N_kg_ha	0	-174.145
N_kg_ha	0	-174.125
N_kg_ha	0	-174.071
N_kg_ha	0	-173.912
N_kg_ha	0	-173.536
N_kg_ha	0	-173.469
N_kg_ha	0	-173.459
N_kg_ha	0	-173.447
N_kg_ha	0	-173.247
N_kg_ha	0	-173.169
N_kg_ha	0	-173.119
N_kg_ha	0	-173.079
N_kg_ha	0	-173.027
N_kg_ha	0	-172.846
N_kg_ha	0	-172.821
N_kg_ha	0	-172.74
N_kg_ha	0	-172.729
N_kg_ha	0	-172.575
N_kg_ha	0	-172.514
N_kg_ha	0	-172.418
N_kg_ha	0	-172.387
N_kg_ha	0	-172.378
N_kg_ha	0	-172.259
N_kg_ha	0	-172.188
N_kg_ha	0	-172.188
N_kg_ha	0	-172.132
N_kg_ha	0	-172.11
N_kg_ha	0	-171.96
N_kg_ha	0	-171.956
N_kg_ha	0	-171.93
N_kg_ha	0	-171.874
N_kg_ha	0	-171.791
N_kg_ha	0	-171.764
N_kg_ha	0	-171.737
N_kg_ha	0	-171.515
N_kg_ha	0	-171.504
N_kg_ha	0	-171.477
N_kg_ha	0	-171.408
N_kg_ha	0	-171.374
N_kg_ha	0	-171.28
N_kg_ha	0	-171.176
N_kg_ha	0	-171.137
N_kg_ha	0	-171.098
N_kg_ha	0	-171.002
N_kg_ha	0	-170.945
N_kg_ha	0	-170.814
N_kg_ha	0	-170.809
N_kg_ha	0	-170.75
N_kg_ha	0	-170.718
N_kg_ha	0	-170.639
N_kg_ha	0	-170.598
N_kg_ha	0	-170.585
N_kg_ha	0	-170.459
N_kg_ha	0	-170.451
N_kg_ha	0	-170.416
N_kg_ha	0	-170.405
N_kg_ha	0	-170.363
N_kg_ha	0	-170.35
N_kg_ha	0	-170.334
N_kg_ha	0	-170.316
N_kg_ha	0	-170.304
N_kg_ha	0	-170.228
N_kg_ha	0	-170.14
N_kg_ha	0	-170.117
N_kg_ha	0	-170.065
N_kg_ha	0	-170.027
N_kg_ha	0	-169.948
N_kg_ha	0	-169.786
N_kg_ha	0	-169.746
N_kg_ha	0	-169.721
N_kg_ha	0	-169.713
N_kg_ha	0	-169.663
N_kg_ha	0	-169.655
N_kg_ha	0	-169.652
N_kg_ha	0	-169.645
N_kg_ha	0	-169.631
N_kg_ha	0	-169.629
N_kg_ha	0	-169.577
N_kg_ha	0	-169.51
N_kg_ha	0	-169.503
N_kg_ha	0	-169.491
N_kg_ha	0	-169.414
N_kg_ha	0	-169.311
N_kg_ha	0	-169.286
N_kg_ha	0	-169.213
N_kg_ha	0	-169.187
N_kg_ha	0	-169.129
N_kg_ha	0	-169.063
N_kg_ha	0	-169.023
N_kg_ha	0	-169
N_kg_ha	0	-169
N_kg_ha	0	-168.897
N_kg_ha	0	-168.856
N_kg_ha	0	-168.596
N_kg_ha	0	-168.593
N_kg_ha	0	-168.537
N_kg_ha	0	-168.529
N_kg_ha	0	-168.518
N_kg_ha	0	-168.447
N_kg_ha	0	-168.411
N_kg_ha	0	-168.41
N_kg_ha	0	-168.407
N_kg_ha	0	-168.37
N_kg_ha	0	-168.331
N_kg_ha	0	-168.2
N_kg_ha	0	-168.112
N_kg_ha	0	-168.108
N_kg_ha	0	-168.089
N_kg_ha	0	-168.056
N_kg_ha	0	-168.032
N_kg_ha	0	-167.919
N_kg_ha	0	-167.85
N_kg_ha	0	-167.805
N_kg_ha	0	-167.792
N_kg_ha	0	-167.76
N_kg_ha	0	-167.726
N_kg_ha	0	-167.592
N_kg_ha	0	-167.578
N_kg_ha	0	-167.408
N_kg_ha	0	-167.296
N_kg_ha	0	-167.257
N_kg_ha	0	-167.239
N_kg_ha	0	-167.167
N_kg_ha	0	-167.164
N_kg_ha	0	-167.077
N_kg_ha	0	-167.011
N_kg_ha	0	-166.987
N_kg_ha	0	-166.927
N_kg_ha	0	-166.834
N_kg_ha	0	-166.618
N_kg_ha	0	-166.613
N_kg_ha	0	-166.604
N_kg_ha	0	-166.559
N_kg_ha	0	-166.524
N_kg_ha	0	-166.524
N_kg_ha	0	-166.483
N_kg_ha	0	-166.384
N_kg_ha	0	-166.36
N_kg_ha	0	-166.289
N_kg_ha	0	-166.289
N_kg_ha	0	-166.22
N_kg_ha	0	-166.215
N_kg_ha	0	-166.184
N_kg_ha	0	-166.181
N_kg_ha	0	-166.173
N_kg_ha	0	-166.086
N_kg_ha	0	-166.074
N_kg_ha	0	-166.014
N_kg_ha	0	-165.988
N_kg_ha	0	-165.943
N_kg_ha	0	-165.86
N_kg_ha	0	-165.847
N_kg_ha	0	-165.74
N_kg_ha	0	-165.617
N_kg_ha	0	-165.574
N_kg_ha	0	-165.511
N_kg_ha	0	-165.461
N_kg_ha	0	-165.38
N_kg_ha	0	-165.267
N_kg_ha	0	-165.222
N_kg_ha	0	-164.921
N_kg_ha	0	-164.829
N_kg_ha	0	-164.774
N_kg_ha	0	-164.765
N_kg_ha	0	-164.754
N_kg_ha	0	-164.711
N_kg_ha	0	-164.676
N_kg_ha	0	-164.415
N_kg_ha	0	-164.412
N_kg_ha	0	-164.378
N_kg_ha	0	-164.328
N_kg_ha	0	-164.216
N_kg_ha	0	-164.197
N_kg_ha	0	-164.069
N_kg_ha	0	-164.061
N_kg_ha	0	-163.978
N_kg_ha	0	-163.875
N_kg_ha	0	-163.838
N_kg_ha	0	-163.815
N_kg_ha	0	-163.814
N_kg_ha	0	-163.726
N_kg_ha	0	-163.701
N_kg_ha	0	-163.679
N_kg_ha	0	-163.589
N_kg_ha	0	-163.467
N_kg_ha	0	-163.441
N_kg_ha	0	-163.422
N_kg_ha	0	-163.412
N_kg_ha	0	-163.411
N_kg_ha	0	-163.169
N_kg_ha	0	-163.15
N_kg_ha	0	-163.106
N_kg_ha	0	-163.03
N_kg_ha	0	-163.007
N_kg_ha	0	-162.978
N_kg_ha	0	-162.949
N_kg_ha	0	-162.793
N_kg_ha	0	-162.756
N_kg_ha	0	-162.626
N_kg_ha	0	-162.322
N_kg_ha	0	-162.261
N_kg_ha	0	-162.213
N_kg_ha	0	-162.207
N_kg_ha	0	-162.14
N_kg_ha	0	-162.077
N_kg_ha	0	-162.042
N_kg_ha	0	-162.018
N_kg_ha	0	-161.967
N_kg_ha	0	-161.824
N_kg_ha	0	-161.705
N_kg_ha	0	-161.646
N_kg_ha	0	-161.623
N_kg_ha	0	-161.602
N_kg_ha	0	-161.509
N_kg_ha	0	-161.465
N_kg_ha	0	-161.428
N_kg_ha	0	-161.426
N_kg_ha	0	-161.42
N_kg_ha	0	-161.394
N_kg_ha	0	-161.378
N_kg_ha	0	-161.368
N_kg_ha	0	-161.27
N_kg_ha	0	-161.017
N_kg_ha	0	-160.929
N_kg_ha	0	-160.835
N_kg_ha	0	-160.826
N_kg_ha	0	-160.695
N_kg_ha	0	-160.694
N_kg_ha	0	-160.627
N_kg_ha	0	-160.613
N_kg_ha	0	-160.576
N_kg_ha	0	-160.469
N_kg_ha	0	-160.434
N_kg_ha	0	-160.392
N_kg_ha	0	-160.379
N_kg_ha	0	-160.344
N_kg_ha	0	-160.185
N_kg_ha	0	-160.129
N_kg_ha	0	-160.11
N_kg_ha	0	-159.825
N_kg_ha	0	-159.803
N_kg_ha	0	-159.78
N_kg_ha	0	-159.735
N_kg_ha	0	-159.652
N_kg_ha	0	-159.62
N_kg_ha	0	-159.571
N_kg_ha	0	-159.503
N_kg_ha	0	-159.482
N_kg_ha	0	-159.418
N_kg_ha	0	-159.396
N_kg_ha	0	-159.358
N_kg_ha	0	-159.261
N_kg_ha	0	-159.211
N_kg_ha	0	-159.182
N_kg_ha	0	-159.153
N_kg_ha	0	-159.105
N_kg_ha	0	-159.06
N_kg_ha	0	-159.055
N_kg_ha	0	-158.993
N_kg_ha	0	-158.92
N_kg_ha	0	-158.914
N_kg_ha	0	-158.891
N_kg_ha	0	-158.888
N_kg_ha	0	-158.876
N_kg_ha	0	-158.778
N_kg_ha	0	-158.776
N_kg_ha	0	-158.643
N_kg_ha	0	-158.634
N_kg_ha	0	-158.504
N_kg_ha	0	-158.476
N_kg_ha	0	-158.464
N_kg_ha	0	-158.349
N_kg_ha	0	-158.27
N_kg_ha	0	-158.067
N_kg_ha	0	-158.03
N_kg_ha	0	-157.994
N_kg_ha	0	-157.982
N_kg_ha	0	-157.909
N_kg_ha	0	-157.9
N_kg_ha	0	-157.774
N_kg_ha	0	-157.767
N_kg_ha	0	-157.755
N_kg_ha	0	-157.754
N_kg_ha	0	-157.705
N_kg_ha	0	-157.608
N_kg_ha	0	-157.593
N_kg_ha	0	-157.59
N_kg_ha	0	-157.565
N_kg_ha	0	-157.474
N_kg_ha	0	-157.462
N_kg_ha	0	-157.459
N_kg_ha	0	-157.406
N_kg_ha	0	-157.401
N_kg_ha	0	-157.316
N_kg_ha	0	-157.276
N_kg_ha	0	-157.262
N_kg_ha	0	-157.201
N_kg_ha	0	-157.194
N_kg_ha	0	-156.981
N_kg_ha	0	-156.953
N_kg_ha	0	-156.944
N_kg_ha	0	-156.887
N_kg_ha	0	-156.879
N_kg_ha	0	-156.805
N_kg_ha	0	-156.797
N_kg_ha	0	-156.771
N_kg_ha	0	-156.74
N_kg_ha	0	-156.643
N_kg_ha	0	-156.63
N_kg_ha	0	-156.587
N_kg_ha	0	-156.536
N_kg_ha	0	-156.526
N_kg_ha	0	-156.517
N_kg_ha	0	-156.47
N_kg_ha	0	-156.455
N_kg_ha	0	-156.296
N_kg_ha	0	-156.191
N_kg_ha	0	-156.185
N_kg_ha	0	-156.159
N_kg_ha	0	-156.123
N_kg_ha	0	-155.809
N_kg_ha	0	-155.659
N_kg_ha	0	-155.613
N_kg_ha	0	-155.508
N_kg_ha	0	-155.399
N_kg_ha	0	-155.347
N_kg_ha	0	-155.342
N_kg_ha	0	-155.25
N_kg_ha	0	-155.234
N_kg_ha	0	-155.101
N_kg_ha	0	-154.997
N_kg_ha	0	-154.901
N_kg_ha	0	-154.895
N_kg_ha	0	-154.844
N_kg_ha	0	-154.826
N_kg_ha	0	-154.769
N_kg_ha	0	-154.763
N_kg_ha	0	-154.759
N_kg_ha	0	-154.759
N_kg_ha	0	-154.744
N_kg_ha	0	-154.734
N_kg_ha	0	-154.693
N_kg_ha	0	-154.648
N_kg_ha	0	-154.645
N_kg_ha	0	-154.64
N_kg_ha	0	-154.626
N_kg_ha	0	-154.586
N_kg_ha	0	-154.361
N_kg_ha	0	-154.346
N_kg_ha	0	-154.303
N_kg_ha	0	-154.249
N_kg_ha	0	-154.059
N_kg_ha	0	-154.038
N_kg_ha	0	-153.94
N_kg_ha	0	-153.936
N_kg_ha	0	-153.868
N_kg_ha	0	-153.803
N_kg_ha	0	-153.647
N_kg_ha	0	-153.633
N_kg_ha	0	-153.632
N_kg_ha	0	-153.443
N_kg_ha	0	-153.375
N_kg_ha	0	-153.291
N_kg_ha	0	-153.276
N_kg_ha	0	-153.238
N_kg_ha	0	-153.23
N_kg_ha	0	-153.201
N_kg_ha	0	-153.158
N_kg_ha	0	-153.145
N_kg_ha	0	-153.122
N_kg_ha	0	-153.12
N_kg_ha	0	-153.1
N_kg_ha	0	-153.043
N_kg_ha	0	-153.017
N_kg_ha	0	-152.965
N_kg_ha	0	-152.93
N_kg_ha	0	-152.867
N_kg_ha	0	-152.856
N_kg_ha	0	-152.801
N_kg_ha	0	-152.741
N_kg_ha	0	-152.734
N_kg_ha	0	-152.715
N_kg_ha	0	-152.688
N_kg_ha	0	-152.68
N_kg_ha	0	-152.648
N_kg_ha	0	-152.527
N_kg_ha	0	-152.455
N_kg_ha	0	-152.439
N_kg_ha	0	-152.429
N_kg_ha	0	-152.392
N_kg_ha	0	-152.344
N_kg_ha	0	-152.31
N_kg_ha	0	-152.271
N_kg_ha	0	-152.234
N_kg_ha	0	-152.222
N_kg_ha	0	-151.989
N_kg_ha	0	-151.881
N_kg_ha	0	-151.866
N_kg_ha	0	-151.848
N_kg_ha	0	-151.816
N_kg_ha	0	-151.72
N_kg_ha	0	-151.701
N_kg_ha	0	-151.691
N_kg_ha	0	-151.616
N_kg_ha	0	-151.589
N_kg_ha	0	-151.568
N_kg_ha	0	-151.56
N_kg_ha	0	-151.557
N_kg_ha	0	-151.55
N_kg_ha	0	-151.545
N_kg_ha	0	-151.437
N_kg_ha	0	-151.421
N_kg_ha	0	-151.297
N_kg_ha	0	-151.212
N_kg_ha	0	-151.194
N_kg_ha	0	-151.151
N_kg_ha	0	-151.149
N_kg_ha	0	-151.148
N_kg_ha	0	-151.106
N_kg_ha	0	-151.103
N_kg_ha	0	-151.094
N_kg_ha	0	-151.089
N_kg_ha	0	-151.079
N_kg_ha	0	-151.05
N_kg_ha	0	-150.994
N_kg_ha	0	-150.97
N_kg_ha	0	-150.949
N_kg_ha	0	-150.948
N_kg_ha	0	-150.941
N_kg_ha	0	-150.938
N_kg_ha	0	-150.889
N_kg_ha	0	-150.867
N_kg_ha	0	-150.812
N_kg_ha	0	-150.81
N_kg_ha	0	-150.753
N_kg_ha	0	-150.749
N_kg_ha	0	-150.702
N_kg_ha	0	-150.636
N_kg_ha	0	-150.621
N_kg_ha	0	-150.57
N_kg_ha	0	-150.544
N_kg_ha	0	-150.543
N_kg_ha	0	-150.536
N_kg_ha	0	-150.53
N_kg_ha	0	-150.524
N_kg_ha	0	-150.491
N_kg_ha	0	-150.457
N_kg_ha	0	-150.375
N_kg_ha	0	-150.304
N_kg_ha	0	-150.295
N_kg_ha	0	-150.259
N_kg_ha	0	-150.249
N_kg_ha	0	-150.18
N_kg_ha	0	-149.928
N_kg_ha	0	-149.865
N_kg_ha	0	-149.697
N_kg_ha	0	-149.692
N_kg_ha	0	-149.689
N_kg_ha	0	-149.686
N_kg_ha	0	-149.64
N_kg_ha	0	-149.64
N_kg_ha	0	-149.634
N_kg_ha	0	-149.627
N_kg_ha	0	-149.594
N_kg_ha	0	-149.59
N_kg_ha	0	-149.583
N_kg_ha	0	-149.567
N_kg_ha	0	-149.527
N_kg_ha	0	-149.488
N_kg_ha	0	-149.473
N_kg_ha	0	-149.46
N_kg_ha	0	-149.4
N_kg_ha	0	-149.378
N_kg_ha	0	-149.316
N_kg_ha	0	-149.311
N_kg_ha	0	-149.309
N_kg_ha	0	-149.282
N_kg_ha	0	-149.221
N_kg_ha	0	-149.19
N_kg_ha	0	-149.007
N_kg_ha	0	-148.949
N_kg_ha	0	-148.944
N_kg_ha	0	-148.822
N_kg_ha	0	-148.787
N_kg_ha	0	-148.757
N_kg_ha	0	-148.751
N_kg_ha	0	-148.727
N_kg_ha	0	-148.715
N_kg_ha	0	-148.704
N_kg_ha	0	-148.637
N_kg_ha	0	-148.562
N_kg_ha	0	-148.561
N_kg_ha	0	-148.526
N_kg_ha	0	-148.521
N_kg_ha	0	-148.503
N_kg_ha	0	-148.463
N_kg_ha	0	-148.408
N_kg_ha	0	-148.279
N_kg_ha	0	-148.273
N_kg_ha	0	-148.265
N_kg_ha	0	-148.247
N_kg_ha	0	-148.246
N_kg_ha	0	-148.151
N_kg_ha	0	-148.132
N_kg_ha	0	-148.127
N_kg_ha	0	-148.123
N_kg_ha	0	-148.116
N_kg_ha	0	-148.106
N_kg_ha	0	-148.1
N_kg_ha	0	-148.081
N_kg_ha	0	-148.044
N_kg_ha	0	-147.965
N_kg_ha	0	-147.885
N_kg_ha	0	-147.883
N_kg_ha	0	-147.777
N_kg_ha	0	-147.73
N_kg_ha	0	-147.67
N_kg_ha	0	-147.641
N_kg_ha	0	-147.577
N_kg_ha	0	-147.549
N_kg_ha	0	-147.529
N_kg_ha	0	-147.525
N_kg_ha	0	-147.423
N_kg_ha	0	-147.401
N_kg_ha	0	-147.377
N_kg_ha	0	-147.354
N_kg_ha	0	-147.327
N_kg_ha	0	-147.303
N_kg_ha	0	-147.262
N_kg_ha	0	-147.212
N_kg_ha	0	-147.208
N_kg_ha	0	-147.179
N_kg_ha	0	-147.086
N_kg_ha	0	-147.029
N_kg_ha	0	-147.017
N_kg_ha	0	-147.015
N_kg_ha	0	-146.89
N_kg_ha	0	-146.87
N_kg_ha	0	-146.86
N_kg_ha	0	-146.796
N_kg_ha	0	-146.752
N_kg_ha	0	-146.737
N_kg_ha	0	-146.725
N_kg_ha	0	-146.721
N_kg_ha	0	-146.718
N_kg_ha	0	-146.671
N_kg_ha	0	-146.647
N_kg_ha	0	-146.622
N_kg_ha	0	-146.611
N_kg_ha	0	-146.464
N_kg_ha	0	-146.368
N_kg_ha	0	-146.365
N_kg_ha	0	-146.237
N_kg_ha	0	-146.233
N_kg_ha	0	-146.199
N_kg_ha	0	-146.172
N_kg_ha	0	-146.171
N_kg_ha	0	-146.112
N_kg_ha	0	-146.108
N_kg_ha	0	-146.086
N_kg_ha	0	-146.075
N_kg_ha	0	-145.983
N_kg_ha	0	-145.965
N_kg_ha	0	-145.959
N_kg_ha	0	-145.945
N_kg_ha	0	-145.889
N_kg_ha	0	-145.806
N_kg_ha	0	-145.806
N_kg_ha	0	-145.806
N_kg_ha	0	-145.683
N_kg_ha	0	-145.658
N_kg_ha	0	-145.641
N_kg_ha	0	-145.6
N_kg_ha	0	-145.548
N_kg_ha	0	-145.53
N_kg_ha	0	-145.52
N_kg_ha	0	-145.503
N_kg_ha	0	-145.414
N_kg_ha	0	-145.411
N_kg_ha	0	-145.409
N_kg_ha	0	-145.375
N_kg_ha	0	-145.225
N_kg_ha	0	-145.167
N_kg_ha	0	-145.164
N_kg_ha	0	-145.151
N_kg_ha	0	-145.097
N_kg_ha	0	-145.077
N_kg_ha	0	-145.063
N_kg_ha	0	-145.05
N_kg_ha	0	-144.976
N_kg_ha	0	-144.958
N_kg_ha	0	-144.937
N_kg_ha	0	-144.913
N_kg_ha	0	-144.893
N_kg_ha	0	-144.814
N_kg_ha	0	-144.77
N_kg_ha	0	-144.663
N_kg_ha	0	-144.643
N_kg_ha	0	-144.601
N_kg_ha	0	-144.501
N_kg_ha	0	-144.499
N_kg_ha	0	-144.438
N_kg_ha	0	-144.374
N_kg_ha	0	-144.238
N_kg_ha	0	-144.186
N_kg_ha	0	-144.166
N_kg_ha	0	-144.135
N_kg_ha	0	-144.067
N_kg_ha	0	-144.05
N_kg_ha	0	-144.014
N_kg_ha	0	-143.987
N_kg_ha	0	-143.977
N_kg_ha	0	-143.929
N_kg_ha	0	-143.829
N_kg_ha	0	-143.827
N_kg_ha	0	-143.815
N_kg_ha	0	-143.815
N_kg_ha	0	-143.8
N_kg_ha	0	-143.713
N_kg_ha	0	-143.679
N_kg_ha	0	-143.677
N_kg_ha	0	-143.654
N_kg_ha	0	-143.622
N_kg_ha	0	-143.605
N_kg_ha	0	-143.57
N_kg_ha	0	-143.555
N_kg_ha	0	-143.541
N_kg_ha	0	-143.523
N_kg_ha	0	-143.512
N_kg_ha	0	-143.478
N_kg_ha	0	-143.402
N_kg_ha	0	-143.393
N_kg_ha	0	-143.393
N_kg_ha	0	-143.393
N_kg_ha	0	-143.393
N_kg_ha	0	-143.332
N_kg_ha	0	-143.302
N_kg_ha	0	-143.218
N_kg_ha	0	-143.207
N_kg_ha	0	-143.206
N_kg_ha	0	-143.173
N_kg_ha	0	-143.159
N_kg_ha	0	-143.139
N_kg_ha	0	-143.058
N_kg_ha	0	-142.985
N_kg_ha	0	-142.98
N_kg_ha	0	-142.962
N_kg_ha	0	-142.959
N_kg_ha	0	-142.901
N_kg_ha	0	-142.88
N_kg_ha	0	-142.873
N_kg_ha	0	-142.824
N_kg_ha	0	-142.819
N_kg_ha	0	-142.802
N_kg_ha	0	-142.779
N_kg_ha	0	-142.739
N_kg_ha	0	-142.736
N_kg_ha	0	-142.733
N_kg_ha	0	-142.678
N_kg_ha	0	-142.676
N_kg_ha	0	-142.665
N_kg_ha	0	-142.664
N_kg_ha	0	-142.65
N_kg_ha	0	-142.631
N_kg_ha	0	-142.45
N_kg_ha	0	-142.387
N_kg_ha	0	-142.319
N_kg_ha	0	-142.261
N_kg_ha	0	-142.164
N_kg_ha	0	-142.105
N_kg_ha	0	-142.062
N_kg_ha	0	-142.045
N_kg_ha	0	-141.959
N_kg_ha	0	-141.939
N_kg_ha	0	-141.795
N_kg_ha	0	-141.787
N_kg_ha	0	-141.763
N_kg_ha	0	-141.735
N_kg_ha	0	-141.711
N_kg_ha	0	-141.638
N_kg_ha	0	-141.607
N_kg_ha	0	-141.597
N_kg_ha	0	-141.578
N_kg_ha	0	-141.56
N_kg_ha	0	-141.541
N_kg_ha	0	-141.484
N_kg_ha	0	-141.44
N_kg_ha	0	-141.432
N_kg_ha	0	-141.403
N_kg_ha	0	-141.317
N_kg_ha	0	-141.273
N_kg_ha	0	-141.262
N_kg_ha	0	-141.229
N_kg_ha	0	-141.221
N_kg_ha	0	-141.194
N_kg_ha	0	-141.156
N_kg_ha	0	-141.058
N_kg_ha	0	-141.055
N_kg_ha	0	-140.946
N_kg_ha	0	-140.899
N_kg_ha	0	-140.886
N_kg_ha	0	-140.885
N_kg_ha	0	-140.859
N_kg_ha	0	-140.852
N_kg_ha	0	-140.804
N_kg_ha	0	-140.722
N_kg_ha	0	-140.685
N_kg_ha	0	-140.68
N_kg_ha	0	-140.678
N_kg_ha	0	-140.667
N_kg_ha	0	-140.611
N_kg_ha	0	-140.61
N_kg_ha	0	-140.602
N_kg_ha	0	-140.549
N_kg_ha	0	-140.522
N_kg_ha	0	-140.487
N_kg_ha	0	-140.487
N_kg_ha	0	-140.487
N_kg_ha	0	-140.487
N_kg_ha	0	-140.487
N_kg_ha	0	-140.468
N_kg_ha	0	-140.428
N_kg_ha	0	-140.402
N_kg_ha	0	-140.399
N_kg_ha	0	-140.386
N_kg_ha	0	-140.351
N_kg_ha	0	-140.348
N_kg_ha	0	-140.318
N_kg_ha	0	-140.283
N_kg_ha	0	-140.169
N_kg_ha	0	-140.144
N_kg_ha	0	-140.128
N_kg_ha	0	-140.115
N_kg_ha	0	-140.044
N_kg_ha	0	-140.03
N_kg_ha	0	-139.963
N_kg_ha	0	-139.963
N_kg_ha	0	-139.96
N_kg_ha	0	-139.878
N_kg_ha	0	-139.848
N_kg_ha	0	-139.81
N_kg_ha	0	-139.804
N_kg_ha	0	-139.804
N_kg_ha	0	-139.76
N_kg_ha	0	-139.748
N_kg_ha	0	-139.725
N_kg_ha	0	-139.694
N_kg_ha	0	-139.689
N_kg_ha	0	-139.611
N_kg_ha	0	-139.602
N_kg_ha	0	-139.595
N_kg_ha	0	-139.568
N_kg_ha	0	-139.564
N_kg_ha	0	-139.547
N_kg_ha	0	-139.538
N_kg_ha	0	-139.509
N_kg_ha	0	-139.505
N_kg_ha	0	-139.464
N_kg_ha	0	-139.464
N_kg_ha	0	-139.416
N_kg_ha	0	-139.415
N_kg_ha	0	-139.405
N_kg_ha	0	-139.388
N_kg_ha	0	-139.317
N_kg_ha	0	-139.309
N_kg_ha	0	-139.303
N_kg_ha	0	-139.303
N_kg_ha	0	-139.299
N_kg_ha	0	-139.292
N_kg_ha	0	-139.272
N_kg_ha	0	-139.267
N_kg_ha	0	-139.204
N_kg_ha	0	-139.199
N_kg_ha	0	-139.188
N_kg_ha	0	-139.041
N_kg_ha	0	-139.01
N_kg_ha	0	-139.01
N_kg_ha	0	-138.894
N_kg_ha	0	-138.894
N_kg_ha	0	-138.85
N_kg_ha	0	-138.84
N_kg_ha	0	-138.78
N_kg_ha	0	-138.699
N_kg_ha	0	-138.674
N_kg_ha	0	-138.649
N_kg_ha	0	-138.61
N_kg_ha	0	-138.56
N_kg_ha	0	-138.528
N_kg_ha	0	-138.526
N_kg_ha	0	-138.437
N_kg_ha	0	-138.357
N_kg_ha	0	-138.265
N_kg_ha	0	-138.231
N_kg_ha	0	-138.208
N_kg_ha	0	-138.207
N_kg_ha	0	-138.18
N_kg_ha	0	-137.999
N_kg_ha	0	-137.76
N_kg_ha	0	-137.725
N_kg_ha	0	-137.712
N_kg_ha	0	-137.705
N_kg_ha	0	-137.627
N_kg_ha	0	-137.606
N_kg_ha	0	-137.582
N_kg_ha	0	-137.58
N_kg_ha	0	-137.551
N_kg_ha	0	-137.546
N_kg_ha	0	-137.505
N_kg_ha	0	-137.457
N_kg_ha	0	-137.442
N_kg_ha	0	-137.424
N_kg_ha	0	-137.337
N_kg_ha	0	-137.315
N_kg_ha	0	-137.196
N_kg_ha	0	-137.131
N_kg_ha	0	-137.106
N_kg_ha	0	-137.018
N_kg_ha	0	-137.014
N_kg_ha	0	-137.014
N_kg_ha	0	-136.966
N_kg_ha	0	-136.941
N_kg_ha	0	-136.922
N_kg_ha	0	-136.893
N_kg_ha	0	-136.871
N_kg_ha	0	-136.83
N_kg_ha	0	-136.76
N_kg_ha	0	-136.729
N_kg_ha	0	-136.694
N_kg_ha	0	-136.619
N_kg_ha	0	-136.601
N_kg_ha	0	-136.541
N_kg_ha	0	-136.521
N_kg_ha	0	-136.482
N_kg_ha	0	-136.46
N_kg_ha	0	-136.451
N_kg_ha	0	-136.383
N_kg_ha	0	-136.258
N_kg_ha	0	-136.217
N_kg_ha	0	-136.178
N_kg_ha	0	-136.112
N_kg_ha	0	-136.098
N_kg_ha	0	-136.051
N_kg_ha	0	-136.044
N_kg_ha	0	-136.015
N_kg_ha	0	-135.957
N_kg_ha	0	-135.93
N_kg_ha	0	-135.871
N_kg_ha	0	-135.866
N_kg_ha	0	-135.848
N_kg_ha	0	-135.83
N_kg_ha	0	-135.82
N_kg_ha	0	-135.781
N_kg_ha	0	-135.765
N_kg_ha	0	-135.759
N_kg_ha	0	-135.75
N_kg_ha	0	-135.748
N_kg_ha	0	-135.748
N_kg_ha	0	-135.748
N_kg_ha	0	-135.665
N_kg_ha	0	-135.645
N_kg_ha	0	-135.643
N_kg_ha	0	-135.624
N_kg_ha	0	-135.607
N_kg_ha	0	-135.599
N_kg_ha	0	-135.57
N_kg_ha	0	-135.549
N_kg_ha	0	-135.542
N_kg_ha	0	-135.536
N_kg_ha	0	-135.481
N_kg_ha	0	-135.429
N_kg_ha	0	-135.414
N_kg_ha	0	-135.403
N_kg_ha	0	-135.398
N_kg_ha	0	-135.398
N_kg_ha	0	-135.398
N_kg_ha	0	-135.39
N_kg_ha	0	-135.38
N_kg_ha	0	-135.362
N_kg_ha	0	-135.336
N_kg_ha	0	-135.241
N_kg_ha	0	-135.216
N_kg_ha	0	-135.151
N_kg_ha	0	-135.12
N_kg_ha	0	-135.103
N_kg_ha	0	-135.076
N_kg_ha	0	-135.065
N_kg_ha	0	-135.064
N_kg_ha	0	-135.024
N_kg_ha	0	-135.004
N_kg_ha	0	-134.921
N_kg_ha	0	-134.917
N_kg_ha	0	-134.898
N_kg_ha	0	-134.887
N_kg_ha	0	-134.887
N_kg_ha	0	-134.887
N_kg_ha	0	-134.875
N_kg_ha	0	-134.864
N_kg_ha	0	-134.864
N_kg_ha	0	-134.836
N_kg_ha	0	-134.761
N_kg_ha	0	-134.736
N_kg_ha	0	-134.705
N_kg_ha	0	-134.641
N_kg_ha	0	-134.608
N_kg_ha	0	-134.522
N_kg_ha	0	-134.521
N_kg_ha	0	-134.467
N_kg_ha	0	-134.449
N_kg_ha	0	-134.34
N_kg_ha	0	-134.245
N_kg_ha	0	-134.226
N_kg_ha	0	-134.186
N_kg_ha	0	-134.185
N_kg_ha	0	-134.169
N_kg_ha	0	-134.166
N_kg_ha	0	-134.07
N_kg_ha	0	-133.951
N_kg_ha	0	-133.881
N_kg_ha	0	-133.865
N_kg_ha	0	-133.857
N_kg_ha	0	-133.842
N_kg_ha	0	-133.837
N_kg_ha	0	-133.829
N_kg_ha	0	-133.819
N_kg_ha	0	-133.736
N_kg_ha	0	-133.675
N_kg_ha	0	-133.656
N_kg_ha	0	-133.65
N_kg_ha	0	-133.611
N_kg_ha	0	-133.586
N_kg_ha	0	-133.584
N_kg_ha	0	-133.566
N_kg_ha	0	-133.533
N_kg_ha	0	-133.234
N_kg_ha	0	-133.234
N_kg_ha	0	-133.219
N_kg_ha	0	-133.175
N_kg_ha	0	-133.134
N_kg_ha	0	-133.129
N_kg_ha	0	-133.096
N_kg_ha	0	-133.05
N_kg_ha	0	-132.976
N_kg_ha	0	-132.855
N_kg_ha	0	-132.751
N_kg_ha	0	-132.722
N_kg_ha	0	-132.712
N_kg_ha	0	-132.686
N_kg_ha	0	-132.637
N_kg_ha	0	-132.637
N_kg_ha	0	-132.603
N_kg_ha	0	-132.597
N_kg_ha	0	-132.586
N_kg_ha	0	-132.57
N_kg_ha	0	-132.553
N_kg_ha	0	-132.543
N_kg_ha	0	-132.482
N_kg_ha	0	-132.462
N_kg_ha	0	-132.418
N_kg_ha	0	-132.388
N_kg_ha	0	-132.281
N_kg_ha	0	-132.269
N_kg_ha	0	-132.21
N_kg_ha	0	-132.145
N_kg_ha	0	-132.127
N_kg_ha	0	-132.127
N_kg_ha	0	-132.075
N_kg_ha	0	-132.075
N_kg_ha	0	-132.046
N_kg_ha	0	-132.025
N_kg_ha	0	-132.015
N_kg_ha	0	-131.967
N_kg_ha	0	-131.963
N_kg_ha	0	-131.931
N_kg_ha	0	-131.907
N_kg_ha	0	-131.904
N_kg_ha	0	-131.899
N_kg_ha	0	-131.84
N_kg_ha	0	-131.733
N_kg_ha	0	-131.733
N_kg_ha	0	-131.699
N_kg_ha	0	-131.695
N_kg_ha	0	-131.674
N_kg_ha	0	-131.652
N_kg_ha	0	-131.585
N_kg_ha	0	-131.575
N_kg_ha	0	-131.563
N_kg_ha	0	-131.515
N_kg_ha	0	-131.363
N_kg_ha	0	-131.351
N_kg_ha	0	-131.342
N_kg_ha	0	-131.338
N_kg_ha	0	-131.324
N_kg_ha	0	-131.307
N_kg_ha	0	-131.244
N_kg_ha	0	-131.219
N_kg_ha	0	-131.203
N_kg_ha	0	-131.138
N_kg_ha	0	-131.052
N_kg_ha	0	-131.03
N_kg_ha	0	-131.025
N_kg_ha	0	-131.015
N_kg_ha	0	-131.011
N_kg_ha	0	-130.874
N_kg_ha	0	-130.874
N_kg_ha	0	-130.806
N_kg_ha	0	-130.79
N_kg_ha	0	-130.762
N_kg_ha	0	-130.707
N_kg_ha	0	-130.653
N_kg_ha	0	-130.631
N_kg_ha	0	-130.622
N_kg_ha	0	-130.609
N_kg_ha	0	-130.594
N_kg_ha	0	-130.575
N_kg_ha	0	-130.512
N_kg_ha	0	-130.489
N_kg_ha	0	-130.474
N_kg_ha	0	-130.356
N_kg_ha	0	-130.344
N_kg_ha	0	-130.312
N_kg_ha	0	-130.31
N_kg_ha	0	-130.31
N_kg_ha	0	-130.31
N_kg_ha	0	-130.31
N_kg_ha	0	-130.291
N_kg_ha	0	-130.289
N_kg_ha	0	-130.145
N_kg_ha	0	-130.125
N_kg_ha	0	-130.124
N_kg_ha	0	-130.111
N_kg_ha	0	-130.065
N_kg_ha	0	-130.041
N_kg_ha	0	-129.996
N_kg_ha	0	-129.994
N_kg_ha	0	-129.96
N_kg_ha	0	-129.96
N_kg_ha	0	-129.96
N_kg_ha	0	-129.96
N_kg_ha	0	-129.944
N_kg_ha	0	-129.933
N_kg_ha	0	-129.914
N_kg_ha	0	-129.909
N_kg_ha	0	-129.902
N_kg_ha	0	-129.886
N_kg_ha	0	-129.868
N_kg_ha	0	-129.839
N_kg_ha	0	-129.812
N_kg_ha	0	-129.772
N_kg_ha	0	-129.756
N_kg_ha	0	-129.744
N_kg_ha	0	-129.722
N_kg_ha	0	-129.716
N_kg_ha	0	-129.714
N_kg_ha	0	-129.697
N_kg_ha	0	-129.65
N_kg_ha	0	-129.626
N_kg_ha	0	-129.601
N_kg_ha	0	-129.578
N_kg_ha	0	-129.577
N_kg_ha	0	-129.541
N_kg_ha	0	-129.541
N_kg_ha	0	-129.531
N_kg_ha	0	-129.484
N_kg_ha	0	-129.407
N_kg_ha	0	-129.325
N_kg_ha	0	-129.287
N_kg_ha	0	-129.257
N_kg_ha	0	-129.208
N_kg_ha	0	-129.115
N_kg_ha	0	-129.115
N_kg_ha	0	-129.093
N_kg_ha	0	-129.022
N_kg_ha	0	-128.98
N_kg_ha	0	-128.937
N_kg_ha	0	-128.918
N_kg_ha	0	-128.892
N_kg_ha	0	-128.892
N_kg_ha	0	-128.817
N_kg_ha	0	-128.724
N_kg_ha	0	-128.717
N_kg_ha	0	-128.599
N_kg_ha	0	-128.588
N_kg_ha	0	-128.547
N_kg_ha	0	-128.541
N_kg_ha	0	-128.523
N_kg_ha	0	-128.523
N_kg_ha	0	-128.521
N_kg_ha	0	-128.499
N_kg_ha	0	-128.379
N_kg_ha	0	-128.377
N_kg_ha	0	-128.353
N_kg_ha	0	-128.285
N_kg_ha	0	-128.251
N_kg_ha	0	-128.178
N_kg_ha	0	-128.066
N_kg_ha	0	-128.025
N_kg_ha	0	-128.003
N_kg_ha	0	-127.904
N_kg_ha	0	-127.9
N_kg_ha	0	-127.9
N_kg_ha	0	-127.9
N_kg_ha	0	-127.876
N_kg_ha	0	-127.796
N_kg_ha	0	-127.796
N_kg_ha	0	-127.796
N_kg_ha	0	-127.796
N_kg_ha	0	-127.796
N_kg_ha	0	-127.796
N_kg_ha	0	-127.756
N_kg_ha	0	-127.74
N_kg_ha	0	-127.677
N_kg_ha	0	-127.634
N_kg_ha	0	-127.63
N_kg_ha	0	-127.627
N_kg_ha	0	-127.621
N_kg_ha	0	-127.561
N_kg_ha	0	-127.538
N_kg_ha	0	-127.525
N_kg_ha	0	-127.506
N_kg_ha	0	-127.468
N_kg_ha	0	-127.434
N_kg_ha	0	-127.396
N_kg_ha	0	-127.388
N_kg_ha	0	-127.362
N_kg_ha	0	-127.261
N_kg_ha	0	-127.107
N_kg_ha	0	-127.095
N_kg_ha	0	-127.029
N_kg_ha	0	-126.964
N_kg_ha	0	-126.898
N_kg_ha	0	-126.884
N_kg_ha	0	-126.797
N_kg_ha	0	-126.677
N_kg_ha	0	-126.603
N_kg_ha	0	-126.596
N_kg_ha	0	-126.581
N_kg_ha	0	-126.579
N_kg_ha	0	-126.541
N_kg_ha	0	-126.539
N_kg_ha	0	-126.523
N_kg_ha	0	-126.483
N_kg_ha	0	-126.456
N_kg_ha	0	-126.432
N_kg_ha	0	-126.43
N_kg_ha	0	-126.334
N_kg_ha	0	-126.251
N_kg_ha	0	-126.188
N_kg_ha	0	-126.174
N_kg_ha	0	-126.054
N_kg_ha	0	-126.021
N_kg_ha	0	-126.01
N_kg_ha	0	-125.964
N_kg_ha	0	-125.962
N_kg_ha	0	-125.903
N_kg_ha	0	-125.875
N_kg_ha	0	-125.868
N_kg_ha	0	-125.865
N_kg_ha	0	-125.856
N_kg_ha	0	-125.844
N_kg_ha	0	-125.84
N_kg_ha	0	-125.791
N_kg_ha	0	-125.771
N_kg_ha	0	-125.743
N_kg_ha	0	-125.739
N_kg_ha	0	-125.729
N_kg_ha	0	-125.633
N_kg_ha	0	-125.608
N_kg_ha	0	-125.604
N_kg_ha	0	-125.603
N_kg_ha	0	-125.533
N_kg_ha	0	-125.509
N_kg_ha	0	-125.455
N_kg_ha	0	-125.433
N_kg_ha	0	-125.39
N_kg_ha	0	-125.344
N_kg_ha	0	-125.239
N_kg_ha	0	-125.139
N_kg_ha	0	-125.122
N_kg_ha	0	-125.108
N_kg_ha	0	-125.067
N_kg_ha	0	-125.058
N_kg_ha	0	-125.05
N_kg_ha	0	-125.033
N_kg_ha	0	-124.917
N_kg_ha	0	-124.886
N_kg_ha	0	-124.772
N_kg_ha	0	-124.764
N_kg_ha	0	-124.723
N_kg_ha	0	-124.719
N_kg_ha	0	-124.552
N_kg_ha	0	-124.546
N_kg_ha	0	-124.544
N_kg_ha	0	-124.382
N_kg_ha	0	-124.356
N_kg_ha	0	-124.352
N_kg_ha	0	-124.348
N_kg_ha	0	-124.322
N_kg_ha	0	-124.266
N_kg_ha	0	-124.238
N_kg_ha	0	-124.204
N_kg_ha	0	-124.123
N_kg_ha	0	-124.121
N_kg_ha	0	-123.967
N_kg_ha	0	-123.965
N_kg_ha	0	-123.964
N_kg_ha	0	-123.962
N_kg_ha	0	-123.943
N_kg_ha	0	-123.937
N_kg_ha	0	-123.921
N_kg_ha	0	-123.879
N_kg_ha	0	-123.878
N_kg_ha	0	-123.863
N_kg_ha	0	-123.792
N_kg_ha	0	-123.635
N_kg_ha	0	-123.53
N_kg_ha	0	-123.507
N_kg_ha	0	-123.457
N_kg_ha	0	-123.419
N_kg_ha	0	-123.412
N_kg_ha	0	-123.368
N_kg_ha	0	-123.358
N_kg_ha	0	-123.352
N_kg_ha	0	-123.341
N_kg_ha	0	-123.211
N_kg_ha	0	-123.125
N_kg_ha	0	-123.092
N_kg_ha	0	-123.09
N_kg_ha	0	-123.078
N_kg_ha	0	-123.072
N_kg_ha	0	-123.043
N_kg_ha	0	-122.965
N_kg_ha	0	-122.964
N_kg_ha	0	-122.914
N_kg_ha	0	-122.907
N_kg_ha	0	-122.899
N_kg_ha	0	-122.861
N_kg_ha	0	-122.734
N_kg_ha	0	-122.734
N_kg_ha	0	-122.65
N_kg_ha	0	-122.624
N_kg_ha	0	-122.62
N_kg_ha	0	-122.603
N_kg_ha	0	-122.581
N_kg_ha	0	-122.557
N_kg_ha	0	-122.505
N_kg_ha	0	-122.453
N_kg_ha	0	-122.432
N_kg_ha	0	-122.261
N_kg_ha	0	-122.212
N_kg_ha	0	-122.19
N_kg_ha	0	-122.16
N_kg_ha	0	-122.094
N_kg_ha	0	-122.038
N_kg_ha	0	-121.989
N_kg_ha	0	-121.965
N_kg_ha	0	-121.913
N_kg_ha	0	-121.852
N_kg_ha	0	-121.791
N_kg_ha	0	-121.774
N_kg_ha	0	-121.662
N_kg_ha	0	-121.551
N_kg_ha	0	-121.499
N_kg_ha	0	-121.42
N_kg_ha	0	-121.415
N_kg_ha	0	-121.304
N_kg_ha	0	-121.205
N_kg_ha	0	-121.138
N_kg_ha	0	-121.135
N_kg_ha	0	-121.099
N_kg_ha	0	-121.089
N_kg_ha	0	-121.063
N_kg_ha	0	-121.059
N_kg_ha	0	-121.042
N_kg_ha	0	-120.875
N_kg_ha	0	-120.843
N_kg_ha	0	-120.839
N_kg_ha	0	-120.834
N_kg_ha	0	-120.795
N_kg_ha	0	-120.787
N_kg_ha	0	-120.747
N_kg_ha	0	-120.637
N_kg_ha	0	-120.582
N_kg_ha	0	-120.509
N_kg_ha	0	-120.502
N_kg_ha	0	-120.465
N_kg_ha	0	-120.448
N_kg_ha	0	-120.447
N_kg_ha	0	-120.446
N_kg_ha	0	-120.413
N_kg_ha	0	-120.407
N_kg_ha	0	-120.403
N_kg_ha	0	-120.311
N_kg_ha	0	-120.291
N_kg_ha	0	-120.264
N_kg_ha	0	-120.221
N_kg_ha	0	-120.186
N_kg_ha	0	-120.128
N_kg_ha	0	-120.126
N_kg_ha	0	-120.115
N_kg_ha	0	-120.101
N_kg_ha	0	-120.081
N_kg_ha	0	-120.053
N_kg_ha	0	-120.046
N_kg_ha	0	-120.021
N_kg_ha	0	-119.995
N_kg_ha	0	-119.913
N_kg_ha	0	-119.828
N_kg_ha	0	-119.727
N_kg_ha	0	-119.726
N_kg_ha	0	-119.529
N_kg_ha	0	-119.488
N_kg_ha	0	-119.463
N_kg_ha	0	-119.449
N_kg_ha	0	-119.321
N_kg_ha	0	-119.278
N_kg_ha	0	-119.278
N_kg_ha	0	-119.237
N_kg_ha	0	-119.228
N_kg_ha	0	-119.139
N_kg_ha	0	-119.095
N_kg_ha	0	-119.089
N_kg_ha	0	-119.077
N_kg_ha	0	-118.946
N_kg_ha	0	-118.907
N_kg_ha	0	-118.901
N_kg_ha	0	-118.862
N_kg_ha	0	-118.829
N_kg_ha	0	-118.795
N_kg_ha	0	-118.787
N_kg_ha	0	-118.77
N_kg_ha	0	-118.681
N_kg_ha	0	-118.663
N_kg_ha	0	-118.649
N_kg_ha	0	-118.613
N_kg_ha	0	-118.569
N_kg_ha	0	-118.565
N_kg_ha	0	-118.478
N_kg_ha	0	-118.411
N_kg_ha	0	-118.346
N_kg_ha	0	-118.233
N_kg_ha	0	-118.199
N_kg_ha	0	-118.195
N_kg_ha	0	-118.128
N_kg_ha	0	-118.067
N_kg_ha	0	-117.972
N_kg_ha	0	-117.967
N_kg_ha	0	-117.958
N_kg_ha	0	-117.939
N_kg_ha	0	-117.903
N_kg_ha	0	-117.874
N_kg_ha	0	-117.801
N_kg_ha	0	-117.769
N_kg_ha	0	-117.765
N_kg_ha	0	-117.716
N_kg_ha	0	-117.693
N_kg_ha	0	-117.68
N_kg_ha	0	-117.668
N_kg_ha	0	-117.641
N_kg_ha	0	-117.632
N_kg_ha	0	-117.599
N_kg_ha	0	-117.592
N_kg_ha	0	-117.555
N_kg_ha	0	-117.477
N_kg_ha	0	-117.474
N_kg_ha	0	-117.398
N_kg_ha	0	-117.345
N_kg_ha	0	-117.29
N_kg_ha	0	-117.281
N_kg_ha	0	-117.268
N_kg_ha	0	-117.25
N_kg_ha	0	-117.191
N_kg_ha	0	-117.173
N_kg_ha	0	-117.167
N_kg_ha	0	-117.148
N_kg_ha	0	-117.125
N_kg_ha	0	-117.104
N_kg_ha	0	-117.089
N_kg_ha	0	-117.081
N_kg_ha	0	-117.069
N_kg_ha	0	-117.057
N_kg_ha	0	-117.03
N_kg_ha	0	-117.005
N_kg_ha	0	-116.993
N_kg_ha	0	-116.993
N_kg_ha	0	-116.984
N_kg_ha	0	-116.969
N_kg_ha	0	-116.881
N_kg_ha	0	-116.825
N_kg_ha	0	-116.824
N_kg_ha	0	-116.811
N_kg_ha	0	-116.788
N_kg_ha	0	-116.78
N_kg_ha	0	-116.773
N_kg_ha	0	-116.764
N_kg_ha	0	-116.756
N_kg_ha	0	-116.756
N_kg_ha	0	-116.721
N_kg_ha	0	-116.69
N_kg_ha	0	-116.681
N_kg_ha	0	-116.659
N_kg_ha	0	-116.557
N_kg_ha	0	-116.491
N_kg_ha	0	-116.483
N_kg_ha	0	-116.392
N_kg_ha	0	-116.375
N_kg_ha	0	-116.369
N_kg_ha	0	-116.308
N_kg_ha	0	-116.303
N_kg_ha	0	-116.291
N_kg_ha	0	-116.271
N_kg_ha	0	-116.267
N_kg_ha	0	-116.207
N_kg_ha	0	-116.186
N_kg_ha	0	-116.175
N_kg_ha	0	-116.147
N_kg_ha	0	-116.134
N_kg_ha	0	-116.13
N_kg_ha	0	-116.127
N_kg_ha	0	-116.123
N_kg_ha	0	-116.084
N_kg_ha	0	-116.036
N_kg_ha	0	-115.979
N_kg_ha	0	-115.97
N_kg_ha	0	-115.967
N_kg_ha	0	-115.957
N_kg_ha	0	-115.869
N_kg_ha	0	-115.846
N_kg_ha	0	-115.809
N_kg_ha	0	-115.79
N_kg_ha	0	-115.699
N_kg_ha	0	-115.67
N_kg_ha	0	-115.568
N_kg_ha	0	-115.511
N_kg_ha	0	-115.487
N_kg_ha	0	-115.446
N_kg_ha	0	-115.399
N_kg_ha	0	-115.392
N_kg_ha	0	-115.315
N_kg_ha	0	-115.305
N_kg_ha	0	-115.277
N_kg_ha	0	-115.245
N_kg_ha	0	-115.234
N_kg_ha	0	-115.222
N_kg_ha	0	-115.204
N_kg_ha	0	-115.176
N_kg_ha	0	-115.137
N_kg_ha	0	-115.111
N_kg_ha	0	-114.97
N_kg_ha	0	-114.868
N_kg_ha	0	-114.859
N_kg_ha	0	-114.796
N_kg_ha	0	-114.775
N_kg_ha	0	-114.767
N_kg_ha	0	-114.747
N_kg_ha	0	-114.736
N_kg_ha	0	-114.699
N_kg_ha	0	-114.647
N_kg_ha	0	-114.621
N_kg_ha	0	-114.618
N_kg_ha	0	-114.584
N_kg_ha	0	-114.58
N_kg_ha	0	-114.533
N_kg_ha	0	-114.414
N_kg_ha	0	-114.353
N_kg_ha	0	-114.35
N_kg_ha	0	-114.332
N_kg_ha	0	-114.332
N_kg_ha	0	-114.306
N_kg_ha	0	-114.26
N_kg_ha	0	-114.259
N_kg_ha	0	-114.233
N_kg_ha	0	-114.187
N_kg_ha	0	-114.185
N_kg_ha	0	-114.17
N_kg_ha	0	-114.088
N_kg_ha	0	-114.071
N_kg_ha	0	-114.045
N_kg_ha	0	-113.92
N_kg_ha	0	-113.913
N_kg_ha	0	-113.796
N_kg_ha	0	-113.789
N_kg_ha	0	-113.657
N_kg_ha	0	-113.6
N_kg_ha	0	-113.518
N_kg_ha	0	-113.433
N_kg_ha	0	-113.427
N_kg_ha	0	-113.419
N_kg_ha	0	-113.395
N_kg_ha	0	-113.333
N_kg_ha	0	-113.31
N_kg_ha	0	-113.292
N_kg_ha	0	-113.264
N_kg_ha	0	-113.259
N_kg_ha	0	-113.092
N_kg_ha	0	-113.071
N_kg_ha	0	-112.947
N_kg_ha	0	-112.929
N_kg_ha	0	-112.881
N_kg_ha	0	-112.832
N_kg_ha	0	-112.806
N_kg_ha	0	-112.735
N_kg_ha	0	-112.728
N_kg_ha	0	-112.684
N_kg_ha	0	-112.65
N_kg_ha	0	-112.596
N_kg_ha	0	-112.529
N_kg_ha	0	-112.37
N_kg_ha	0	-112.34
N_kg_ha	0	-112.273
N_kg_ha	0	-112.269
N_kg_ha	0	-112.249
N_kg_ha	0	-112.232
N_kg_ha	0	-112.193
N_kg_ha	0	-112.104
N_kg_ha	0	-112.025
N_kg_ha	0	-112.002
N_kg_ha	0	-111.959
N_kg_ha	0	-111.937
N_kg_ha	0	-111.937
N_kg_ha	0	-111.926
N_kg_ha	0	-111.858
N_kg_ha	0	-111.849
N_kg_ha	0	-111.824
N_kg_ha	0	-111.82
N_kg_ha	0	-111.793
N_kg_ha	0	-111.782
N_kg_ha	0	-111.757
N_kg_ha	0	-111.722
N_kg_ha	0	-111.704
N_kg_ha	0	-111.61
N_kg_ha	0	-111.598
N_kg_ha	0	-111.506
N_kg_ha	0	-111.462
N_kg_ha	0	-111.451
N_kg_ha	0	-111.295
N_kg_ha	0	-111.166
N_kg_ha	0	-111.161
N_kg_ha	0	-111.16
N_kg_ha	0	-111.077
N_kg_ha	0	-111.059
N_kg_ha	0	-111.04
N_kg_ha	0	-111.032
N_kg_ha	0	-110.991
N_kg_ha	0	-110.974
N_kg_ha	0	-110.967
N_kg_ha	0	-110.933
N_kg_ha	0	-110.93
N_kg_ha	0	-110.881
N_kg_ha	0	-110.849
N_kg_ha	0	-110.82
N_kg_ha	0	-110.777
N_kg_ha	0	-110.758
N_kg_ha	0	-110.758
N_kg_ha	0	-110.758
N_kg_ha	0	-110.725
N_kg_ha	0	-110.646
N_kg_ha	0	-110.646
N_kg_ha	0	-110.555
N_kg_ha	0	-110.549
N_kg_ha	0	-110.521
N_kg_ha	0	-110.503
N_kg_ha	0	-110.486
N_kg_ha	0	-110.408
N_kg_ha	0	-110.335
N_kg_ha	0	-110.315
N_kg_ha	0	-110.303
N_kg_ha	0	-110.246
N_kg_ha	0	-110.222
N_kg_ha	0	-110.206
N_kg_ha	0	-110.187
N_kg_ha	0	-110.183
N_kg_ha	0	-110.157
N_kg_ha	0	-110.112
N_kg_ha	0	-110.021
N_kg_ha	0	-110.014
N_kg_ha	0	-109.957
N_kg_ha	0	-109.929
N_kg_ha	0	-109.92
N_kg_ha	0	-109.905
N_kg_ha	0	-109.877
N_kg_ha	0	-109.856
N_kg_ha	0	-109.845
N_kg_ha	0	-109.798
N_kg_ha	0	-109.754
N_kg_ha	0	-109.753
N_kg_ha	0	-109.721
N_kg_ha	0	-109.702
N_kg_ha	0	-109.625
N_kg_ha	0	-109.623
N_kg_ha	0	-109.598
N_kg_ha	0	-109.561
N_kg_ha	0	-109.422
N_kg_ha	0	-109.374
N_kg_ha	0	-109.272
N_kg_ha	0	-109.251
N_kg_ha	0	-109.236
N_kg_ha	0	-109.175
N_kg_ha	0	-109.169
N_kg_ha	0	-109.168
N_kg_ha	0	-109.147
N_kg_ha	0	-109.125
N_kg_ha	0	-109.002
N_kg_ha	0	-108.931
N_kg_ha	0	-108.867
N_kg_ha	0	-108.85
N_kg_ha	0	-108.835
N_kg_ha	0	-108.834
N_kg_ha	0	-108.834
N_kg_ha	0	-108.788
N_kg_ha	0	-108.787
N_kg_ha	0	-108.778
N_kg_ha	0	-108.772
N_kg_ha	0	-108.77
N_kg_ha	0	-108.719
N_kg_ha	0	-108.656
N_kg_ha	0	-108.56
N_kg_ha	0	-108.548
N_kg_ha	0	-108.496
N_kg_ha	0	-108.463
N_kg_ha	0	-108.451
N_kg_ha	0	-108.228
N_kg_ha	0	-108.228
N_kg_ha	0	-108.223
N_kg_ha	0	-108.123
N_kg_ha	0	-108.089
N_kg_ha	0	-108.063
N_kg_ha	0	-108.056
N_kg_ha	0	-108.034
N_kg_ha	0	-108.024
N_kg_ha	0	-108.024
N_kg_ha	0	-108.024
N_kg_ha	0	-107.976
N_kg_ha	0	-107.927
N_kg_ha	0	-107.915
N_kg_ha	0	-107.892
N_kg_ha	0	-107.875
N_kg_ha	0	-107.839
N_kg_ha	0	-107.833
N_kg_ha	0	-107.827
N_kg_ha	0	-107.813
N_kg_ha	0	-107.805
N_kg_ha	0	-107.742
N_kg_ha	0	-107.742
N_kg_ha	0	-107.737
N_kg_ha	0	-107.709
N_kg_ha	0	-107.664
N_kg_ha	0	-107.644
N_kg_ha	0	-107.626
N_kg_ha	0	-107.562
N_kg_ha	0	-107.448
N_kg_ha	0	-107.448
N_kg_ha	0	-107.444
N_kg_ha	0	-107.429
N_kg_ha	0	-107.382
N_kg_ha	0	-107.336
N_kg_ha	0	-107.295
N_kg_ha	0	-107.24
N_kg_ha	0	-107.225
N_kg_ha	0	-107.122
N_kg_ha	0	-107.036
N_kg_ha	0	-106.974
N_kg_ha	0	-106.92
N_kg_ha	0	-106.891
N_kg_ha	0	-106.852
N_kg_ha	0	-106.809
N_kg_ha	0	-106.753
N_kg_ha	0	-106.699
N_kg_ha	0	-106.666
N_kg_ha	0	-106.645
N_kg_ha	0	-106.601
N_kg_ha	0	-106.525
N_kg_ha	0	-106.481
N_kg_ha	0	-106.45
N_kg_ha	0	-106.444
N_kg_ha	0	-106.229
N_kg_ha	0	-106.205
N_kg_ha	0	-106.193
N_kg_ha	0	-106.127
N_kg_ha	0	-106.127
N_kg_ha	0	-106.124
N_kg_ha	0	-106.005
N_kg_ha	0	-106.004
N_kg_ha	0	-105.928
N_kg_ha	0	-105.91
N_kg_ha	0	-105.846
N_kg_ha	0	-105.83
N_kg_ha	0	-105.787
N_kg_ha	0	-105.772
N_kg_ha	0	-105.732
N_kg_ha	0	-105.722
N_kg_ha	0	-105.695
N_kg_ha	0	-105.628
N_kg_ha	0	-105.628
N_kg_ha	0	-105.611
N_kg_ha	0	-105.602
N_kg_ha	0	-105.556
N_kg_ha	0	-105.552
N_kg_ha	0	-105.36
N_kg_ha	0	-105.328
[truncated: 96,847 more rows]

## Sheet: Fig_5
yield_level	cultivar	nitrogen_fertilizer	plant_density	sowing_date	yield_t_ha	sandard_error
actual yield					1.7395	0.078035
farmer yield	OPV	low	low	late	1.82967	0.203857
farmer yield	hybrid	high	low	late	2.95187	0.225812
farmer yield	hybrid	high	high	late	3.95961	0.267977
farmer yield	hybrid	high	high	early	4.33179	0.278276
on station trials					7.47093	0.284028
potential yield					10.6486	0.779958

## Sheet: Supplementary_Fig_1
country	month	precipitation_mm_per_month	maximum_temperature_celsius	minimum_temperature_celsius	solar_radiation_MJ_per_square_meter_and_day	season	stage	progress_percent	day_of_the_year
Kenya	1	52.9	26.4246	12.1302	19.6576
Kenya	2	64.5	27.0193	12.348	20.5878
Kenya	3	137.2	26.7699	12.9869	19.9854
Kenya	4	278.7	25.2296	13.8059	17.7749
Kenya	5	235.4	24.3109	13.3827	17.3474
Kenya	6	142.1	23.7362	12.4467	17.2359
Kenya	7	129.2	23.1523	12.0497	16.1368
Kenya	8	138.9	23.5619	11.9094	16.9568
Kenya	9	140.3	24.8755	11.7862	19.0468
Kenya	10	185.7	25.4309	12.621	18.8285
Kenya	11	168.5	24.8361	13.034	17.5709
Kenya	12	102.2	25.2092	12.429	18.3448
Tanzania	1	236.3	24.3748	14.4694	14.7427
Tanzania	2	172.6	24.6741	14.3575	15.4119
Tanzania	3	217	24.4785	14.2658	15.7325
Tanzania	4	151.3	23.8521	13.9281	15.9587
Tanzania	5	29.8	23.0619	12.0421	16.3309
Tanzania	6	1.2	22.5056	10.0555	16.2948
Tanzania	7	1.2	22.0352	9.42127	17.3203
Tanzania	8	0.3	23.02	10.2044	18.7537
Tanzania	9	1.1	24.9636	11.7416	20.4814
Tanzania	10	17.7	26.4848	13.4998	20.6444
Tanzania	11	58.1	26.7633	14.4633	19.0687
Tanzania	12	154.9	25.4037	14.8276	16.1665
Zambia	1	232.3	26.9015	16.6289	16.1728
Zambia	2	224.4	27.0111	16.4274	16.1268
Zambia	3	123.4	27.3111	15.843	17.795
Zambia	4	34.3	27.3815	13.7815	17.8699
Zambia	5	3.3	26.3963	10.3793	16.4669
Zambia	6	0	24.7096	7.60815	16.474
Zambia	7	0	24.8733	7.3763	16.7653
Zambia	8	0	27.7185	10.017	18.1474
Zambia	9	0.1	31.5096	13.9281	20.3773
Zambia	10	8	32.4785	16.6622	21.5821
Zambia	11	96.3	30.6104	17.0407	18.591
Zambia	12	175.3	27.4185	16.8985	16.7499
Rwanda-Burundi	1	109.3	23.8747	13.5347	14.5955
Rwanda-Burundi	2	100.2	23.886	13.3898	14.8679
Rwanda-Burundi	3	154.7	23.6253	13.5366	15.1642
Rwanda-Burundi	4	190.8	23.1162	13.8819	14.4755
Rwanda-Burundi	5	121.2	22.9506	13.7064	13.6802
Rwanda-Burundi	6	15.4	23.7257	12.4385	15.6244
Rwanda-Burundi	7	5.1	24.5623	12.1374	16.8877
Rwanda-Burundi	8	30.3	25.2045	12.8358	16.5758
Rwanda-Burundi	9	87.4	25.1291	13.183	16.8461
Rwanda-Burundi	10	136.8	24.2411	13.4351	15.4489
Rwanda-Burundi	11	153.8	23.2275	13.3668	14.3795
Rwanda-Burundi	12	138.2	23.4577	13.4468	14.1897
Uganda	1	42.9	29.9885	16.7731	18.6247
Uganda	2	59	29.9635	17.1885	19.1577
Uganda	3	134.1	29.4327	17.7635	19.0676
Uganda	4	240.4	28.0269	17.9538	17.9997
Uganda	5	172.1	27.4769	17.6635	17.4217
Uganda	6	110.5	27.1442	17.0038	17.1204
Uganda	7	77.4	26.7308	16.4519	15.938
Uganda	8	120.6	27.1577	16.5808	16.8251
Uganda	9	140	27.8942	16.8635	18.4634
Uganda	10	173.2	28.3962	17.3308	18.6708
Uganda	11	187.3	28.4962	17.2846	18.12
Uganda	12	81.1	28.8346	16.8519	18.4776
Nigeria	1	0.4	34.6542	19.5064	17.3929
Nigeria	2	1	36.8232	22.1601	18.2587
Nigeria	3	14	37.1847	24.4015	18.7246
Nigeria	4	48.8	35.7862	25.1039	18.0213
Nigeria	5	138.6	32.8857	23.765	17.8987
Nigeria	6	173.3	30.7631	22.6266	16.3103
Nigeria	7	180.6	29.2222	22.2773	13.2585
Nigeria	8	253.3	28.7123	21.9217	11.8222
Nigeria	9	226.4	29.5621	21.6951	14.3343
Nigeria	10	152.8	31.2182	21.7773	16.5319
Nigeria	11	3.1	34.1251	20.5025	18.129
Nigeria	12	0.6	34.3911	19.0049	17.451
Kenya						first season	planting	25	66
Kenya						first season	planting	50	79
Kenya						first season	planting	75	98
Kenya						first season	harvest	25	205
Kenya						first season	harvest	50	223
Kenya						first season	harvest	75	252
Kenya						second season	planting	25	212
Kenya						second season	planting	50	230
Kenya						second season	planting	75	259
Kenya						second season	harvest	25	342
Kenya						second season	harvest	50	360
Kenya						second season	harvest	75	24
Nigeria						first season	planting	25	129
Nigeria						first season	planting	50	150
Nigeria						first season	planting	75	164
Nigeria						first season	harvest	25	241
Nigeria						first season	harvest	50	262
Nigeria						first season	harvest	75	277
Rwanda-Burundi						first season	planting	25	258
Rwanda-Burundi						first season	planting	50	271
Rwanda-Burundi						first season	planting	75	284
Rwanda-Burundi						first season	harvest	25	37
Rwanda-Burundi						first season	harvest	50	48
Rwanda-Burundi						first season	harvest	75	62
Rwanda-Burundi						second season	planting	25	41
Rwanda-Burundi						second season	planting	50	51
Rwanda-Burundi						second season	planting	75	62
Rwanda-Burundi						second season	harvest	25	180
Rwanda-Burundi						second season	harvest	50	192
Rwanda-Burundi						second season	harvest	75	205
Tanzania						first season	planting	25	327
Tanzania						first season	planting	50	341
Tanzania						first season	planting	75	351
Tanzania						first season	harvest	25	165
Tanzania						first season	harvest	50	198
Tanzania						first season	harvest	75	217
Uganda						first season	planting	25	67
Uganda						first season	planting	50	75
Uganda						first season	planting	75	87
Uganda						first season	harvest	25	207
Uganda						first season	harvest	50	215
Uganda						first season	harvest	75	227
Uganda						second season	planting	25	223
Uganda						second season	planting	50	230
Uganda						second season	planting	75	237
Uganda						second season	harvest	25	350
Uganda						second season	harvest	50	357
Uganda						second season	harvest	75	364
Zambia						first season	planting	25	334
Zambia						first season	planting	50	345
Zambia						first season	planting	75	352
Zambia						first season	harvest	25	144
Zambia						first season	harvest	50	155
Zambia						first season	harvest	75	162

## Sheet: Supplementary_Fig_2
country	season	percentile	yield_t_ha	nitrogen_kg_ha	phosphorus_kg_ha	plants_per_square_meter
Kenya	first season	10	1.07622	0	0	2.01389
Kenya	first season	25	2.01738	9.48883	5.93052	2.81514
Kenya	first season	50	2.75912	22.2395	19.7684	3.45833
Kenya	first season	75	3.68918	46.8731	24.7105	4.15278
Kenya	first season	90	5.26963	57.3284	31.0646	5.2367
Tanzania	first season	10	1.18505	0	0	2.574
Tanzania	first season	25	1.95577	0	0	3.27518
Tanzania	first season	50	2.68933	16.6796	0	3.79478
Tanzania	first season	75	3.58863	35.5831	12.3552	4.21245
Tanzania	first season	90	5.24382	57.6578	24.6489	5.60099
Rwanda	first season	10	1.46989	0	0	1.31579
Rwanda	first season	25	2.67702	5.86888	2.5	1.90678
Rwanda	first season	50	3.55192	23.2147	10	2.39158
Rwanda	first season	75	4.49553	40.4974	19.5629	2.95083
Rwanda	first season	90	5.97843	80	38.4615	3.60534
Rwanda	second season	10	1.02548	0	0	1.38889
Rwanda	second season	25	1.99151	0	0	1.82002
Rwanda	second season	50	2.88441	8.26613	2.67113	2.25282
Rwanda	second season	75	3.87907	26.7391	11.4344	2.81197
Rwanda	second season	90	5.44064	59.2593	24.2424	3.55731
Burundi	first season	10	0.782533	0	0
Burundi	first season	25	1.1738	0	0
Burundi	first season	50	1.62775	9.00018	8.88907
Burundi	first season	75	2.3476	15.0003	15.8044
Burundi	first season	90	3.32577	26.6015	23.2563
Zambia	first season	10	0.862671	4.44444	7.5	1.95629
Zambia	first season	25	1.6744	10	20	2.50401
Zambia	first season	50	2.37744	20	40	2.91377
Zambia	first season	75	3.16539	40	40	3.4601
Zambia	first season	90	4.57827	84	40	4.31709
Uganda	first season	10	0.584156	0	0
Uganda	first season	25	1.0868	0	0
Uganda	first season	50	1.69813	2.57416	1.83873
Uganda	first season	75	2.42493	11.7173	4.77065
Uganda	first season	90	3.42343	28.9578	5.96331
Nigeria	first season	10	0.916666	2.42857	0.944444	1.29167
Nigeria	first season	25	1.26427	8.5	4.25	1.72917
Nigeria	first season	50	1.63207	17.1667	8.5	2.15278
Nigeria	first season	75	2.02126	31.5	11.3333	2.86111
Nigeria	first season	90	2.86111	57	17	3.75

## Sheet: Supplementary_Fig_3
variable	value	SSA_prop	fields_prop
season_gdd	32	5.17188e-08	0
season_gdd	65	5.17188e-08	0
season_gdd	94	5.17188e-08	0
season_gdd	103	5.17188e-08	0
season_gdd	152	5.17188e-08	0
season_gdd	164	6.39578e-08	0
season_gdd	170	5.17188e-08	0
season_gdd	172	6.39578e-08	0
season_gdd	179	6.39578e-08	0
season_gdd	211	2.2096e-07	0
season_gdd	213	6.39578e-08	0
season_gdd	214	5.17188e-08	0
season_gdd	223	5.17188e-08	0
season_gdd	228	6.92876e-08	0
season_gdd	236	3.30853e-07	0
season_gdd	237	6.39578e-08	0
season_gdd	238	3.13035e-07	0
season_gdd	239	3.9481e-07	0
season_gdd	243	6.26069e-07	0
season_gdd	246	3.76993e-07	0
season_gdd	248	6.39578e-08	0
season_gdd	249	3.13035e-07	0
season_gdd	251	5.17188e-08	0
season_gdd	253	3.13035e-07	0
season_gdd	258	6.39578e-08	0
season_gdd	262	3.13035e-07	0
season_gdd	263	1.40837e-07	0
season_gdd	264	3.13035e-07	0
season_gdd	265	2.2096e-07	0
season_gdd	269	2.2096e-07	0
season_gdd	272	1.79634e-07	0
season_gdd	273	5.17188e-08	0
season_gdd	275	3.08521e-07	0
season_gdd	278	5.93329e-07	0
season_gdd	280	5.08972e-07	0
season_gdd	284	2.38985e-07	0
season_gdd	286	4.19295e-08	0
season_gdd	287	2.2096e-07	0
season_gdd	288	3.30853e-07	0
season_gdd	290	2.13792e-07	0
season_gdd	292	1.49834e-07	0
season_gdd	296	6.39578e-08	0
season_gdd	298	4.91495e-07	0
season_gdd	299	8.57824e-08	0
season_gdd	300	6.39578e-08	0
season_gdd	303	6.92876e-08	0
season_gdd	307	3.13035e-07	0
season_gdd	308	4.45288e-07	0
season_gdd	316	4.13956e-07	0
season_gdd	318	1.45068e-07	0
season_gdd	322	1.41112e-07	0
season_gdd	323	8.63031e-08	0
season_gdd	324	4.58768e-07	0
season_gdd	327	1.0259e-06	0
season_gdd	329	3.30853e-07	0
season_gdd	330	5.17188e-08	0
season_gdd	333	7.31606e-07	0
season_gdd	334	1.55591e-07	0
season_gdd	336	5.39695e-07	0
season_gdd	339	2.50791e-07	0
season_gdd	341	7.40978e-07	0
season_gdd	342	1.2425e-07	0
season_gdd	344	1.18155e-06	0
season_gdd	347	1.21006e-07	0
season_gdd	348	7.00856e-08	0
season_gdd	349	3.30853e-07	0
season_gdd	351	1.05401e-07	0
season_gdd	352	7.48008e-07	0
season_gdd	353	2.01553e-07	0
season_gdd	354	2.9716e-07	0
season_gdd	356	3.23511e-07	0
season_gdd	358	8.63031e-08	0
season_gdd	359	3.30853e-07	0
season_gdd	361	4.19727e-07	0
season_gdd	363	3.03395e-07	0
season_gdd	364	3.70489e-07	0
season_gdd	365	4.66942e-08	0
season_gdd	366	4.46994e-07	0
season_gdd	367	2.2096e-07	0
season_gdd	369	4.88536e-08	0
season_gdd	370	1.72334e-07	0
season_gdd	371	7.00856e-08	0
season_gdd	372	2.07724e-07	0
season_gdd	373	6.39578e-08	0
season_gdd	374	2.21265e-07	0
season_gdd	377	6.39578e-08	0
season_gdd	379	3.9165e-07	0
season_gdd	380	9.33496e-08	0
season_gdd	381	3.3974e-07	0
season_gdd	383	3.31607e-07	0
season_gdd	384	5.4897e-07	0
season_gdd	385	6.17683e-08	0
season_gdd	386	5.62668e-07	0
season_gdd	387	1.03313e-07	0
season_gdd	388	4.44392e-07	0
season_gdd	389	3.08716e-07	0
season_gdd	391	9.72226e-07	0
season_gdd	392	7.00856e-08	0
season_gdd	393	6.17683e-08	0
season_gdd	394	8.80331e-07	0
season_gdd	395	8.63031e-08	0
season_gdd	396	4.17156e-07	0
season_gdd	397	4.50175e-07	0
season_gdd	399	6.78184e-07	0
season_gdd	400	6.17683e-08	0
season_gdd	401	1.90564e-07	0
season_gdd	402	6.10671e-07	0
season_gdd	403	9.56949e-07	0
season_gdd	404	5.64059e-08	0
season_gdd	405	8.68998e-07	0
season_gdd	406	4.0014e-07	0
season_gdd	407	7.10678e-07	0
season_gdd	408	1.14377e-06	0
season_gdd	409	5.14035e-07	0
season_gdd	410	2.40836e-07	0
season_gdd	411	8.15996e-07	0
season_gdd	412	3.69774e-07	0
season_gdd	413	8.63031e-08	0
season_gdd	414	1.2317e-06	0
season_gdd	415	5.10951e-07	0
season_gdd	416	3.30853e-07	0
season_gdd	417	1.00411e-06	0
season_gdd	418	1.2897e-06	0
season_gdd	419	7.58422e-07	0
season_gdd	420	1.30727e-06	0
season_gdd	421	1.38878e-07	0
season_gdd	422	6.72508e-07	0
season_gdd	423	8.1091e-07	0
season_gdd	424	1.19585e-06	0
season_gdd	425	6.2038e-07	0
season_gdd	426	1.26945e-06	0
season_gdd	427	4.36235e-07	0
season_gdd	428	1.3964e-06	0
season_gdd	429	3.9992e-07	0
season_gdd	430	1.88925e-06	0
season_gdd	431	4.0014e-07	0
season_gdd	432	2.78461e-07	0
season_gdd	433	2.76013e-07	0
season_gdd	434	1.87558e-06	0
season_gdd	435	1.7677e-07	0
season_gdd	436	4.78601e-07	0
season_gdd	437	1.1314e-06	0
season_gdd	438	6.34104e-07	0
season_gdd	439	6.42658e-07	0
season_gdd	440	1.14118e-06	0
season_gdd	441	7.97043e-07	0
season_gdd	442	2.20618e-06	0
season_gdd	443	5.03187e-07	0
season_gdd	444	8.60115e-07	0
season_gdd	446	2.28105e-06	0
season_gdd	447	1.20326e-06	0
season_gdd	448	3.01863e-07	0
season_gdd	449	3.18215e-06	0
season_gdd	450	5.74257e-07	0
season_gdd	451	1.51653e-06	0
season_gdd	452	2.26891e-06	0
season_gdd	453	1.57276e-06	0
season_gdd	454	1.45693e-06	0
season_gdd	455	1.09849e-06	0
season_gdd	456	7.02907e-07	0
season_gdd	457	1.20966e-06	0
season_gdd	458	5.19606e-07	0
season_gdd	459	2.5148e-07	0
season_gdd	460	3.41795e-06	0
season_gdd	461	1.44062e-06	0
season_gdd	462	6.10398e-07	0
season_gdd	463	1.54719e-06	0
season_gdd	464	4.37396e-07	0
season_gdd	465	5.64059e-08	0
season_gdd	466	1.41536e-06	0
season_gdd	467	9.0697e-07	0
season_gdd	468	7.31431e-07	0
season_gdd	469	1.99489e-06	0
season_gdd	470	3.0848e-07	0
season_gdd	471	1.51935e-06	0
season_gdd	472	3.00883e-06	0
season_gdd	473	9.98966e-07	0
season_gdd	474	1.90146e-06	0
season_gdd	475	2.00992e-06	0
season_gdd	476	5.52412e-07	0
season_gdd	477	4.34779e-06	0
season_gdd	478	2.51231e-06	0
season_gdd	479	3.86436e-07	0
season_gdd	480	3.79687e-06	0
season_gdd	481	1.21587e-06	0
season_gdd	482	2.08182e-06	0
season_gdd	483	1.92564e-06	0
season_gdd	484	4.06628e-06	0
season_gdd	485	3.22566e-07	0
season_gdd	486	2.96857e-06	0
season_gdd	487	1.24562e-06	0
season_gdd	488	9.26396e-07	0
season_gdd	489	1.46287e-06	0
season_gdd	490	2.7774e-06	0
season_gdd	491	1.06003e-06	0
season_gdd	492	7.57167e-07	0
season_gdd	493	2.35905e-06	0
season_gdd	494	3.76742e-06	0
season_gdd	495	2.51058e-06	0
season_gdd	496	2.08108e-06	0
season_gdd	497	6.24597e-07	0
season_gdd	498	2.66651e-06	0
season_gdd	499	1.62673e-06	0
season_gdd	500	2.06879e-06	0
season_gdd	501	2.46356e-06	0
season_gdd	502	1.56877e-06	0
season_gdd	503	2.53714e-06	0
season_gdd	504	3.47484e-06	0
season_gdd	505	2.7752e-06	0
season_gdd	506	1.92676e-06	0
season_gdd	507	2.9484e-06	0
season_gdd	508	2.43531e-06	0
season_gdd	509	3.48287e-06	0
season_gdd	510	2.58741e-06	0
season_gdd	511	8.58281e-07	0
season_gdd	512	2.29693e-06	0
season_gdd	513	8.47676e-06	0
season_gdd	514	4.03667e-06	0
season_gdd	515	3.91204e-06	0
season_gdd	516	3.66502e-06	0
season_gdd	517	2.74279e-06	0
season_gdd	518	5.4051e-06	0
season_gdd	519	8.86349e-07	0
season_gdd	520	6.77099e-06	0
season_gdd	521	7.07536e-06	0
season_gdd	522	2.98982e-06	0
season_gdd	523	2.23597e-06	0
season_gdd	524	9.72182e-06	0
season_gdd	525	3.78581e-06	0
season_gdd	526	3.08205e-06	0
season_gdd	527	2.90641e-06	0
season_gdd	528	3.5463e-06	0
season_gdd	529	4.36228e-06	0
season_gdd	530	3.74098e-06	0
season_gdd	531	1.13265e-06	0
season_gdd	532	2.79192e-06	0
season_gdd	533	5.97993e-06	0
season_gdd	534	1.58539e-06	0
season_gdd	535	4.93491e-06	0
season_gdd	536	8.88379e-06	0
season_gdd	537	2.78976e-06	0
season_gdd	538	4.71761e-06	0
season_gdd	539	4.40536e-06	0
season_gdd	540	2.84004e-06	0
season_gdd	541	5.28418e-06	0
season_gdd	542	4.42661e-06	0
season_gdd	543	1.78061e-06	0
season_gdd	544	5.57641e-06	0
season_gdd	545	4.19349e-06	0
season_gdd	546	6.50941e-06	0
season_gdd	547	6.43203e-06	0
season_gdd	548	7.25831e-06	0
season_gdd	549	3.45509e-06	0
season_gdd	550	8.83941e-06	0
season_gdd	551	4.64625e-06	0
season_gdd	552	5.73664e-06	0
season_gdd	553	4.84971e-06	0
season_gdd	554	4.14799e-06	0
season_gdd	555	1.70195e-06	0
season_gdd	556	9.41205e-06	0
season_gdd	557	2.18375e-06	0
season_gdd	558	2.44742e-06	0
season_gdd	559	4.56488e-06	0
season_gdd	560	6.60704e-06	0
season_gdd	561	3.90383e-06	0
season_gdd	562	1.03911e-05	0
season_gdd	563	2.24283e-06	0
season_gdd	564	4.05647e-06	0
season_gdd	565	7.45616e-06	0
season_gdd	566	4.47415e-06	0
season_gdd	567	5.69127e-06	0
season_gdd	568	7.68554e-06	0
season_gdd	569	2.0971e-06	0
season_gdd	570	6.16928e-06	0
season_gdd	571	9.07561e-06	0
season_gdd	572	2.37097e-06	0
season_gdd	573	9.19453e-06	0
season_gdd	574	1.1834e-05	0
season_gdd	575	2.24587e-06	0
season_gdd	576	5.7557e-06	0
season_gdd	577	6.04606e-06	0
season_gdd	578	3.89686e-06	0
season_gdd	579	5.17422e-06	0
season_gdd	580	1.11574e-05	0
season_gdd	581	5.73344e-06	0
season_gdd	582	5.9481e-06	0
season_gdd	583	8.52695e-06	0
season_gdd	584	6.93412e-06	0
season_gdd	585	5.07214e-06	0
season_gdd	586	1.09337e-05	0
season_gdd	587	4.93211e-06	0
season_gdd	588	9.00799e-06	0
season_gdd	589	7.13883e-06	0
season_gdd	590	5.9116e-06	0
season_gdd	591	8.63221e-06	0
season_gdd	592	6.45738e-06	0
season_gdd	593	7.37308e-06	0
season_gdd	594	1.30454e-05	0
season_gdd	595	5.58916e-06	0
season_gdd	596	1.10554e-05	0
season_gdd	597	8.82495e-06	0
season_gdd	598	4.45421e-06	0
season_gdd	599	7.94354e-06	0
season_gdd	600	1.15704e-05	0
season_gdd	601	4.19159e-06	0
season_gdd	602	9.83865e-06	0
season_gdd	603	1.16246e-05	0
season_gdd	604	5.21419e-06	0
season_gdd	605	9.50055e-06	0
season_gdd	606	1.04704e-05	0
season_gdd	607	2.43028e-06	0
season_gdd	608	1.7985e-05	0
season_gdd	609	9.27959e-06	0
season_gdd	610	5.68345e-06	0
season_gdd	611	1.22984e-05	0
season_gdd	612	9.74692e-06	0
season_gdd	613	8.1975e-06	0
season_gdd	614	1.53938e-05	0
season_gdd	615	1.17104e-05	0
season_gdd	616	7.36429e-06	0
season_gdd	617	1.18258e-05	0
season_gdd	618	1.37774e-05	0
season_gdd	619	6.61104e-06	0
season_gdd	620	1.46082e-05	0
season_gdd	621	8.2243e-06	0
season_gdd	622	7.79315e-06	0
season_gdd	623	1.20731e-05	0
season_gdd	624	1.397e-05	0
season_gdd	625	6.34193e-06	0
season_gdd	626	1.50409e-05	0
season_gdd	627	8.89079e-06	0
season_gdd	628	1.19812e-05	0
season_gdd	629	1.72455e-05	0
season_gdd	630	1.11643e-05	0
season_gdd	631	1.16329e-05	0
season_gdd	632	1.15031e-05	0
season_gdd	633	4.96304e-06	0
season_gdd	634	1.81056e-05	0
season_gdd	635	1.18646e-05	0
season_gdd	636	5.20007e-06	0
season_gdd	637	1.32752e-05	0
season_gdd	638	1.43806e-05	0
season_gdd	639	3.41847e-06	0
season_gdd	640	1.90517e-05	0
season_gdd	641	1.36126e-05	0
season_gdd	642	6.52564e-06	0
season_gdd	643	1.76827e-05	0
season_gdd	644	1.83951e-05	0
season_gdd	645	8.44301e-06	0
season_gdd	646	2.17787e-05	0
season_gdd	647	6.88711e-06	6.76911e-05
season_gdd	648	1.28571e-05	0
season_gdd	649	1.83509e-05	0
season_gdd	650	1.76901e-05	0
season_gdd	651	6.71668e-06	0
season_gdd	652	1.82245e-05	0
season_gdd	653	1.33977e-05	0
season_gdd	654	1.44257e-05	0
season_gdd	655	1.2959e-05	0
season_gdd	656	1.65592e-05	0
season_gdd	657	1.74881e-05	0
season_gdd	658	1.74419e-05	0
season_gdd	659	1.08874e-05	0
season_gdd	660	1.43012e-05	0
season_gdd	661	2.47639e-05	0
season_gdd	662	9.7941e-06	0
season_gdd	663	1.6465e-05	0
season_gdd	664	1.73674e-05	0
season_gdd	665	8.25485e-06	0
season_gdd	666	1.93496e-05	0.000135382
season_gdd	667	1.85202e-05	0
season_gdd	668	1.28406e-05	0
season_gdd	669	1.69414e-05	0
season_gdd	670	2.31793e-05	0
season_gdd	671	5.77208e-06	0
season_gdd	672	2.40606e-05	6.76911e-05
season_gdd	673	1.71076e-05	0
season_gdd	674	1.74973e-05	0
season_gdd	675	1.61351e-05	6.76911e-05
season_gdd	676	2.21357e-05	0
season_gdd	677	7.80821e-06	0
season_gdd	678	3.15301e-05	0
season_gdd	679	1.55556e-05	0
season_gdd	680	1.5272e-05	0
season_gdd	681	2.22996e-05	0
season_gdd	682	1.74316e-05	0
season_gdd	683	1.37825e-05	0
season_gdd	684	2.19992e-05	0
season_gdd	685	1.43067e-05	0
season_gdd	686	2.3262e-05	0
season_gdd	687	2.06883e-05	0
season_gdd	688	1.52939e-05	0
season_gdd	689	1.47444e-05	0
season_gdd	690	2.31916e-05	0
season_gdd	691	1.68182e-05	0.000135382
season_gdd	692	2.24241e-05	0
season_gdd	693	2.76542e-05	0
season_gdd	694	2.29323e-05	0
season_gdd	695	1.59906e-05	0
season_gdd	696	1.67797e-05	0
season_gdd	697	1.36503e-05	0
season_gdd	698	2.91999e-05	0
season_gdd	699	2.36945e-05	0
season_gdd	700	1.24969e-05	0
season_gdd	701	1.70374e-05	0
season_gdd	702	3.38396e-05	0
season_gdd	703	1.30204e-05	6.76911e-05
season_gdd	704	3.10911e-05	0
season_gdd	705	2.64279e-05	0
season_gdd	706	1.43719e-05	0
season_gdd	707	2.519e-05	0
season_gdd	708	2.59124e-05	0
season_gdd	709	8.94686e-06	6.76911e-05
season_gdd	710	3.76718e-05	0
season_gdd	711	2.18224e-05	0
season_gdd	712	1.75068e-05	0
season_gdd	713	2.43237e-05	0
season_gdd	714	2.26485e-05	0
season_gdd	715	1.57829e-05	6.76911e-05
season_gdd	716	2.8799e-05	0
season_gdd	717	2.14364e-05	0
season_gdd	718	1.73664e-05	0
season_gdd	719	3.35233e-05	6.76911e-05
season_gdd	720	2.92355e-05	0
season_gdd	721	1.66706e-05	0
season_gdd	722	2.87697e-05	0
season_gdd	723	2.38012e-05	0
season_gdd	724	2.67739e-05	0
season_gdd	725	3.20242e-05	0
season_gdd	726	2.69251e-05	0
season_gdd	727	2.42012e-05	6.76911e-05
season_gdd	728	4.39543e-05	0
season_gdd	729	1.93348e-05	0
season_gdd	730	2.77789e-05	0
season_gdd	731	3.3749e-05	0
season_gdd	732	3.84858e-05	0.00473837
season_gdd	733	3.00778e-05	0
season_gdd	734	3.89007e-05	0
season_gdd	735	1.98318e-05	0
season_gdd	736	3.87811e-05	0
season_gdd	737	2.73733e-05	0
season_gdd	738	3.86297e-05	0
season_gdd	739	2.88683e-05	6.76911e-05
season_gdd	740	2.80956e-05	0
season_gdd	741	3.36463e-05	0
season_gdd	742	3.24992e-05	0
season_gdd	743	2.15629e-05	0
season_gdd	744	3.68203e-05	0
season_gdd	745	4.48714e-05	0
season_gdd	746	2.37427e-05	0
season_gdd	747	2.31791e-05	0
season_gdd	748	5.43527e-05	0
season_gdd	749	1.59186e-05	0
season_gdd	750	3.69764e-05	0.000203073
season_gdd	751	4.32871e-05	0
season_gdd	752	2.22064e-05	0
season_gdd	753	2.74561e-05	0
season_gdd	754	4.45714e-05	0
season_gdd	755	2.17468e-05	0
season_gdd	756	3.55675e-05	0
season_gdd	757	4.71938e-05	0
season_gdd	758	3.0929e-05	0
season_gdd	759	2.44952e-05	0
season_gdd	760	6.21615e-05	6.76911e-05
season_gdd	761	1.92276e-05	0
season_gdd	762	3.13157e-05	0
season_gdd	763	5.12293e-05	0
season_gdd	764	2.61918e-05	0
season_gdd	765	3.75001e-05	6.76911e-05
season_gdd	766	6.9799e-05	0
season_gdd	767	1.8513e-05	0
season_gdd	768	4.50995e-05	0
season_gdd	769	5.74423e-05	0
season_gdd	770	2.27503e-05	6.76911e-05
season_gdd	771	3.12322e-05	0
season_gdd	772	5.34925e-05	6.76911e-05
season_gdd	773	3.00208e-05	0.000473837
season_gdd	774	3.47025e-05	0
season_gdd	775	4.78022e-05	0
season_gdd	776	4.27307e-05	6.76911e-05
season_gdd	777	3.65493e-05	0
season_gdd	778	4.53804e-05	6.76911e-05
season_gdd	779	3.28779e-05	6.76911e-05
season_gdd	780	4.86879e-05	0
season_gdd	781	2.85205e-05	0
season_gdd	782	3.98766e-05	0.000270764
season_gdd	783	3.72036e-05	0
season_gdd	784	4.88658e-05	0
season_gdd	785	4.81824e-05	0
season_gdd	786	4.22756e-05	0
season_gdd	787	2.55299e-05	0
season_gdd	788	6.8272e-05	0
season_gdd	789	3.62176e-05	0
season_gdd	790	4.0403e-05	0
season_gdd	791	5.07402e-05	0.000338455
season_gdd	792	4.60732e-05	0
season_gdd	793	3.09736e-05	6.76911e-05
season_gdd	794	5.49942e-05	0
season_gdd	795	3.57642e-05	0
season_gdd	796	4.6642e-05	0
season_gdd	797	6.71181e-05	0
season_gdd	798	4.06184e-05	0
season_gdd	799	3.38491e-05	0
season_gdd	800	6.85188e-05	0
season_gdd	801	5.4466e-05	0.000473837
season_gdd	802	6.13e-05	0
season_gdd	803	6.16242e-05	0.000135382
season_gdd	804	4.38128e-05	6.76911e-05
season_gdd	805	4.90219e-05	6.76911e-05
season_gdd	806	5.39857e-05	6.76911e-05
season_gdd	807	3.66346e-05	0.000203073
season_gdd	808	6.24541e-05	0
season_gdd	809	8.06223e-05	0.000135382
season_gdd	810	4.37068e-05	0.000203073
season_gdd	811	4.96353e-05	0
season_gdd	812	8.5149e-05	0.00108306
season_gdd	813	3.63177e-05	0.000135382
season_gdd	814	5.96087e-05	0
season_gdd	815	6.95319e-05	0.000270764
season_gdd	816	6.88565e-05	0.000676911
season_gdd	817	4.78025e-05	0
season_gdd	818	6.1422e-05	0.000473837
season_gdd	819	4.12934e-05	0
season_gdd	820	6.3066e-05	6.76911e-05
season_gdd	821	5.29548e-05	0
season_gdd	822	6.84644e-05	6.76911e-05
season_gdd	823	5.95177e-05	0.000270764
season_gdd	824	6.19717e-05	0
season_gdd	825	5.87467e-05	0.000473837
season_gdd	826	9.59489e-05	6.76911e-05
season_gdd	827	5.61779e-05	0
season_gdd	828	5.72008e-05	0
season_gdd	829	7.80726e-05	6.76911e-05
season_gdd	830	5.2558e-05	0
season_gdd	831	6.07638e-05	0
season_gdd	832	9.26934e-05	0.000406146
season_gdd	833	4.73986e-05	0
season_gdd	834	9.66126e-05	0.00108306
season_gdd	835	6.01621e-05	0
season_gdd	836	7.3597e-05	6.76911e-05
season_gdd	837	7.00716e-05	0.00162459
season_gdd	838	8.13574e-05	0
season_gdd	839	6.44068e-05	0.00162459
season_gdd	840	6.77439e-05	6.76911e-05
season_gdd	841	6.25906e-05	0
season_gdd	842	6.43329e-05	6.76911e-05
season_gdd	843	7.96522e-05	0.00236919
season_gdd	844	7.82473e-05	0
season_gdd	845	4.62571e-05	0
season_gdd	846	7.23785e-05	0.00284302
season_gdd	847	5.72677e-05	0
season_gdd	848	6.98211e-05	0
season_gdd	849	6.90782e-05	0.000135382
season_gdd	850	8.05223e-05	0.0014892
season_gdd	851	7.46832e-05	0
season_gdd	852	7.23818e-05	0.000135382
season_gdd	853	5.93253e-05	0.00060922
season_gdd	854	9.18011e-05	0.000270764
season_gdd	855	5.74792e-05	0.000473837
season_gdd	856	7.11669e-05	0.000203073
season_gdd	857	6.19483e-05	0
season_gdd	858	4.96195e-05	6.76911e-05
season_gdd	859	5.76342e-05	0.000338455
season_gdd	860	7.89697e-05	0.000135382
season_gdd	861	6.55739e-05	0.000135382
season_gdd	862	7.31577e-05	0.000270764
season_gdd	863	5.93296e-05	6.76911e-05
season_gdd	864	6.7974e-05	6.76911e-05
season_gdd	865	5.75156e-05	0
season_gdd	866	7.59993e-05	0.000135382
season_gdd	867	5.96843e-05	0.000406146
season_gdd	868	7.57852e-05	0.00189535
season_gdd	869	5.2089e-05	0.000203073
season_gdd	870	6.52104e-05	0
season_gdd	871	7.01202e-05	6.76911e-05
season_gdd	872	7.60878e-05	0.000135382
season_gdd	873	7.13925e-05	0.000203073
season_gdd	874	7.22417e-05	0.000135382
season_gdd	875	6.09252e-05	0.000135382
season_gdd	876	7.67304e-05	6.76911e-05
season_gdd	877	7.26202e-05	0.000879984
season_gdd	878	8.75967e-05	0.00101537
season_gdd	879	6.82338e-05	0.000947675
season_gdd	880	7.46087e-05	0.000270764
season_gdd	881	5.11399e-05	0.000812293
season_gdd	882	8.73559e-05	0.000473837
season_gdd	883	6.94328e-05	0
season_gdd	884	7.26909e-05	0
season_gdd	885	6.55546e-05	0
season_gdd	886	8.78431e-05	6.76911e-05
season_gdd	887	5.32426e-05	0.000541528
season_gdd	888	9.44652e-05	6.76911e-05
season_gdd	889	7.85189e-05	0
season_gdd	890	8.2748e-05	0.000135382
season_gdd	891	7.94048e-05	0.00135382
season_gdd	892	9.43429e-05	0.000135382
season_gdd	893	6.86975e-05	6.76911e-05
season_gdd	894	7.21324e-05	0.000473837
season_gdd	895	8.74066e-05	6.76911e-05
season_gdd	896	7.44445e-05	6.76911e-05
season_gdd	897	6.91613e-05	0.000203073
season_gdd	898	0.000123495	6.76911e-05
season_gdd	899	5.38647e-05	6.76911e-05
season_gdd	900	8.93751e-05	0.00060922
season_gdd	901	9.94797e-05	0.000135382
season_gdd	902	7.27299e-05	0
season_gdd	903	8.57878e-05	6.76911e-05
season_gdd	904	0.000110492	0.000203073
season_gdd	905	7.43661e-05	0
season_gdd	906	0.000102596	0
season_gdd	907	9.47856e-05	0.00135382
season_gdd	908	8.69896e-05	0
season_gdd	909	8.79032e-05	0
season_gdd	910	9.7533e-05	6.76911e-05
season_gdd	911	8.69866e-05	0.000270764
season_gdd	912	9.34302e-05	0.000203073
season_gdd	913	8.43479e-05	0.000135382
season_gdd	914	0.000117092	0.000203073
season_gdd	915	8.1432e-05	0
season_gdd	916	0.000102983	6.76911e-05
season_gdd	917	9.70596e-05	0
season_gdd	918	0.000100766	0
season_gdd	919	8.53816e-05	0
season_gdd	920	0.000113576	0.000203073
season_gdd	921	8.87326e-05	0
season_gdd	922	0.000109978	0.000135382
season_gdd	923	0.000108325	0.000203073
season_gdd	924	9.21991e-05	0.000135382
season_gdd	925	8.39344e-05	0
season_gdd	926	9.40744e-05	0.000338455
season_gdd	927	8.5644e-05	6.76911e-05
season_gdd	928	0.000101316	0.000270764
season_gdd	929	8.36349e-05	0.000947675
season_gdd	930	0.000114928	0.000135382
season_gdd	931	9.77306e-05	0
season_gdd	932	0.00010477	6.76911e-05
season_gdd	933	0.000110692	6.76911e-05
season_gdd	934	9.72613e-05	0
season_gdd	935	8.87326e-05	0.000473837
season_gdd	936	0.000119924	0.000135382
season_gdd	937	9.30377e-05	6.76911e-05
season_gdd	938	9.14905e-05	0.00121844
season_gdd	939	9.45914e-05	0.000406146
season_gdd	940	0.000104243	0.000203073
season_gdd	941	8.49844e-05	0
season_gdd	942	0.000123856	0.000203073
season_gdd	943	0.00010155	0.000406146
season_gdd	944	9.62411e-05	0
season_gdd	945	9.9423e-05	0.00060922
season_gdd	946	0.000113291	0.000473837
season_gdd	947	8.78993e-05	0
season_gdd	948	0.000133583	0.000473837
season_gdd	949	0.00011484	0.000203073
season_gdd	950	9.53268e-05	0
season_gdd	951	0.000100001	0.000270764
season_gdd	952	0.000126647	0.000338455
season_gdd	953	6.95322e-05	0
season_gdd	954	0.000127128	6.76911e-05
season_gdd	955	0.0001115	6.76911e-05
season_gdd	956	0.000108033	0
season_gdd	957	0.000100269	0.000406146
season_gdd	958	0.000141621	0.000473837
season_gdd	959	0.000103199	0.000203073
season_gdd	960	0.000137601	0
season_gdd	961	0.000116381	0.000135382
season_gdd	962	0.000127956	0.00101537
season_gdd	963	0.000101751	0
season_gdd	964	0.00016334	0.000135382
season_gdd	965	8.04727e-05	0
season_gdd	966	0.000119974	0.000270764
season_gdd	967	0.000128846	0.000203073
season_gdd	968	0.000115431	0.000203073
season_gdd	969	0.000108808	0
season_gdd	970	0.000146379	0.000338455
season_gdd	971	9.58653e-05	0.000270764
season_gdd	972	0.000125448	6.76911e-05
season_gdd	973	0.000128245	6.76911e-05
season_gdd	974	0.00012132	0
season_gdd	975	9.5302e-05	0
season_gdd	976	0.000147597	0.000135382
season_gdd	977	0.000103414	0.000541528
season_gdd	978	0.000124664	0.000203073
season_gdd	979	0.000151362	0.000135382
season_gdd	980	0.000140071	0.000270764
season_gdd	981	0.000113281	0.000203073
season_gdd	982	0.000145093	0
season_gdd	983	0.000120945	0.000541528
season_gdd	984	0.000137934	0
season_gdd	985	9.28194e-05	6.76911e-05
season_gdd	986	0.000146949	0
season_gdd	987	0.000150876	0
season_gdd	988	0.000134667	0.000135382
season_gdd	989	0.000144005	0.000541528
season_gdd	990	0.000163593	0
season_gdd	991	9.81924e-05	0
season_gdd	992	0.000162233	0.00135382
season_gdd	993	0.000135162	0
season_gdd	994	0.00014187	0
season_gdd	995	0.00013804	0
season_gdd	996	0.000150297	0.000203073
season_gdd	997	0.000124386	0.000135382
season_gdd	998	0.000228457	0.000203073
season_gdd	999	0.000152599	0.000270764
season_gdd	1000	0.000135105	0.000338455
season_gdd	1001	0.000128295	0.000338455
season_gdd	1002	0.000155098	0.000203073
season_gdd	1003	0.000127296	0
season_gdd	1004	0.000160734	0.000473837
season_gdd	1005	0.000128537	0.000541528
season_gdd	1006	0.000153843	0
season_gdd	1007	0.000160084	6.76911e-05
season_gdd	1008	0.000133597	0.00121844
season_gdd	1009	0.000137743	0
season_gdd	1010	0.00014214	6.76911e-05
season_gdd	1011	0.000156351	6.76911e-05
season_gdd	1012	0.000177782	6.76911e-05
season_gdd	1013	0.000117485	0
season_gdd	1014	0.000154978	0.00101537
season_gdd	1015	0.000150466	0.000135382
season_gdd	1016	0.000129799	0.000203073
season_gdd	1017	0.000147666	0.000406146
season_gdd	1018	0.000193968	0.000473837
season_gdd	1019	0.000114617	0
season_gdd	1020	0.000177401	0.00175997
season_gdd	1021	0.00018326	0.000541528
season_gdd	1022	0.000116593	6.76911e-05
season_gdd	1023	0.000128559	0.000676911
season_gdd	1024	0.0001762	0.00162459
season_gdd	1025	9.66382e-05	0
season_gdd	1026	0.000206587	0.000947675
season_gdd	1027	0.000172218	0.000541528
season_gdd	1028	0.000141385	6.76911e-05
season_gdd	1029	0.000146475	0.00128613
season_gdd	1030	0.000230224	0.00175997
season_gdd	1031	0.000120438	0
season_gdd	1032	0.000182749	0.000203073
season_gdd	1033	0.000189445	0.000338455
season_gdd	1034	0.000152548	6.76911e-05
season_gdd	1035	0.000153001	0.000406146
season_gdd	1036	0.000211688	0.000879984
season_gdd	1037	0.000112776	0.000135382
season_gdd	1038	0.000166434	6.76911e-05
season_gdd	1039	0.000225425	0.000947675
season_gdd	1040	0.000169864	0.000947675
season_gdd	1041	0.000116095	0.000135382
season_gdd	1042	0.000199165	0.000879984
season_gdd	1043	0.000139291	0.000203073
season_gdd	1044	0.000171944	0.000270764
season_gdd	1045	0.000156904	0.00142151
season_gdd	1046	0.000177643	0.000676911
season_gdd	1047	0.000137902	0.000203073
season_gdd	1048	0.000218833	0.000744602
season_gdd	1049	0.000144787	0.000744602
season_gdd	1050	0.000182849	0.000135382
season_gdd	1051	0.000141242	0.000203073
season_gdd	1052	0.000204262	0.000879984
season_gdd	1053	0.000146387	6.76911e-05
season_gdd	1054	0.000146441	0.00277533
season_gdd	1055	0.000176244	0.000135382
season_gdd	1056	0.000170067	0.00101537
season_gdd	1057	0.000154213	0.00060922
season_gdd	1058	0.000206435	0.000270764
season_gdd	1059	0.000145625	0.00135382
season_gdd	1060	0.000181609	0.000473837
season_gdd	1061	0.000187877	0.000473837
season_gdd	1062	0.000147507	6.76911e-05
season_gdd	1063	0.000133441	0.00216611
season_gdd	1064	0.000217984	6.76911e-05
season_gdd	1065	0.000148086	0.00162459
season_gdd	1066	0.000161385	6.76911e-05
season_gdd	1067	0.00019458	0.000744602
season_gdd	1068	0.000215422	0.000676911
season_gdd	1069	0.00010888	6.76911e-05
season_gdd	1070	0.000204779	0.000406146
season_gdd	1071	0.000125997	0
season_gdd	1072	0.000161855	0.00135382
season_gdd	1073	0.000188302	0.000270764
season_gdd	1074	0.000202956	0
season_gdd	1075	0.00011918	0.000270764
season_gdd	1076	0.000226472	6.76911e-05
season_gdd	1077	0.000151621	0
season_gdd	1078	0.000172941	0.0023015
season_gdd	1079	0.000207986	0.000338455
season_gdd	1080	0.000181144	6.76911e-05
season_gdd	1081	0.000108427	0
season_gdd	1082	0.000203254	0.000203073
season_gdd	1083	0.000182266	0
season_gdd	1084	0.000173592	0.000270764
season_gdd	1085	0.00016699	0.000135382
season_gdd	1086	0.000202181	0
season_gdd	1087	0.000134132	6.76911e-05
season_gdd	1088	0.000227951	0.000879984
season_gdd	1089	0.000162177	0.000541528
season_gdd	1090	0.000122604	0.000203073
season_gdd	1091	0.000175154	0.000135382
season_gdd	1092	0.000216032	0.000135382
season_gdd	1093	0.000137922	0
season_gdd	1094	0.00021357	6.76911e-05
season_gdd	1095	0.000189021	0.000541528
season_gdd	1096	0.000178601	6.76911e-05
season_gdd	1097	0.000179797	0.000338455
season_gdd	1098	0.000207121	0.000270764
season_gdd	1099	0.00012836	0
season_gdd	1100	0.000171953	6.76911e-05
season_gdd	1101	0.000192375	0.000879984
season_gdd	1102	0.000154301	0.000135382
season_gdd	1103	0.000162693	0
season_gdd	1104	0.000220633	0.000203073
season_gdd	1105	0.000136043	0
season_gdd	1106	0.000190824	0
season_gdd	1107	0.000202546	0.000676911
season_gdd	1108	0.000160844	0.000947675
season_gdd	1109	0.00015403	0
season_gdd	1110	0.000246076	0
season_gdd	1111	0.00013187	0.000135382
season_gdd	1112	0.00017761	0.000203073
season_gdd	1113	0.000197961	0
season_gdd	1114	0.000176363	0.00115075
season_gdd	1115	0.000159086	6.76911e-05
season_gdd	1116	0.000229731	0
season_gdd	1117	0.000163067	6.76911e-05
season_gdd	1118	0.000175909	0.000473837
season_gdd	1119	0.000203493	6.76911e-05
season_gdd	1120	0.000192233	0.000473837
season_gdd	1121	0.000136635	0
season_gdd	1122	0.00022255	0.00060922
season_gdd	1123	0.000152233	0.000203073
season_gdd	1124	0.000162449	0.00128613
season_gdd	1125	0.000198375	0.000203073
season_gdd	1126	0.000211258	0.00182766
season_gdd	1127	0.000136216	0
season_gdd	1128	0.000214411	0.000473837
season_gdd	1129	0.000164309	0
season_gdd	1130	0.000159045	0.000135382
season_gdd	1131	0.000195123	0
season_gdd	1132	0.0001507	0.000203073
season_gdd	1133	0.000150667	0.000473837
season_gdd	1134	0.000255669	0.00162459
season_gdd	1135	0.000123912	0
season_gdd	1136	0.000165883	0.000203073
season_gdd	1137	0.000186743	0.000473837
season_gdd	1138	0.00019035	0
season_gdd	1139	0.000129325	0.000135382
season_gdd	1140	0.000281758	0.0030461
season_gdd	1141	0.000129454	0
season_gdd	1142	0.000191944	0.000676911
season_gdd	1143	0.000175435	6.76911e-05
season_gdd	1144	0.000160244	0
season_gdd	1145	0.00012398	0
season_gdd	1146	0.000227434	0.000270764
season_gdd	1147	0.000145376	0.000338455
season_gdd	1148	0.000181837	6.76911e-05
season_gdd	1149	0.000235394	0
season_gdd	1150	0.000146815	0.000338455
season_gdd	1151	0.000180869	0.00060922
season_gdd	1152	0.000213521	0
season_gdd	1153	0.000123889	0.000135382
season_gdd	1154	0.000144729	0.00101537
season_gdd	1155	0.000202391	0.000203073
season_gdd	1156	0.000162215	0
season_gdd	1157	0.000179576	0.000135382
season_gdd	1158	0.000238719	0.000812293
season_gdd	1159	0.000146271	0
season_gdd	1160	0.000188947	0.00636296
season_gdd	1161	0.000199919	0.000270764
season_gdd	1162	0.000196955	0.000203073
season_gdd	1163	0.000160454	0.000203073
season_gdd	1164	0.000202877	0.000270764
season_gdd	1165	0.00017009	0.000338455
season_gdd	1166	0.000159426	0
season_gdd	1167	0.000157401	6.76911e-05
season_gdd	1168	0.000235219	0.000947675
season_gdd	1169	0.000151692	0.000541528
season_gdd	1170	0.000205304	0.0022338
season_gdd	1171	0.000222419	0.000135382
season_gdd	1172	0.000159844	6.76911e-05
season_gdd	1173	0.000160626	0.000338455
season_gdd	1174	0.000253826	0.00263995
season_gdd	1175	0.000127555	6.76911e-05
season_gdd	1176	0.000180702	0.000473837
season_gdd	1177	0.000200804	0.000676911
season_gdd	1178	0.000164615	0.000338455
season_gdd	1179	0.000143569	0.00108306
season_gdd	1180	0.000280225	0.000879984
season_gdd	1181	0.000142546	0
season_gdd	1182	0.000260045	0.000406146
season_gdd	1183	0.000211479	0.00243688
season_gdd	1184	0.000186164	0
season_gdd	1185	0.000166255	0
season_gdd	1186	0.000234823	0.000270764
season_gdd	1187	0.00014173	0.000203073
season_gdd	1188	0.000209392	0.000338455
season_gdd	1189	0.000237677	0.000203073
season_gdd	1190	0.000158349	0
season_gdd	1191	0.00015443	0.000744602
season_gdd	1192	0.000315958	0.000406146
season_gdd	1193	0.000154524	0.00203073
season_gdd	1194	0.000206346	6.76911e-05
season_gdd	1195	0.000194539	0.00121844
season_gdd	1196	0.000201993	0
season_gdd	1197	0.000161559	0.00060922
season_gdd	1198	0.000266353	0.000135382
season_gdd	1199	0.000163641	0.00142151
season_gdd	1200	0.000179678	6.76911e-05
season_gdd	1201	0.000239895	0
season_gdd	1202	0.000193875	0.000406146
season_gdd	1203	0.000130565	0
season_gdd	1204	0.000296976	0.000203073
season_gdd	1205	0.000181021	0.00216611
season_gdd	1206	0.000196482	0.000270764
season_gdd	1207	0.000271379	0.00717525
season_gdd	1208	0.000196075	0.000270764
season_gdd	1209	0.000174897	0.000473837
season_gdd	1210	0.000309271	0.000541528
season_gdd	1211	0.000170677	6.76911e-05
season_gdd	1212	0.000182348	0
season_gdd	1213	0.000257113	6.76911e-05
season_gdd	1214	0.000214344	6.76911e-05
season_gdd	1215	0.00016436	0.000338455
season_gdd	1216	0.000345371	0.00060922
season_gdd	1217	0.000144404	0
season_gdd	1218	0.000167329	0.000406146
season_gdd	1219	0.000242659	0.00101537
season_gdd	1220	0.000251411	0
season_gdd	1221	0.000192415	0.000135382
season_gdd	1222	0.00036577	0.000541528
season_gdd	1223	0.000209631	6.76911e-05
season_gdd	1224	0.000222501	0.000812293
season_gdd	1225	0.000198439	0.000406146
season_gdd	1226	0.000259137	0.000338455
season_gdd	1227	0.000213102	0.000406146
season_gdd	1228	0.000225946	0.000676911
season_gdd	1229	0.000252866	0
season_gdd	1230	0.000248216	0.000676911
season_gdd	1231	0.000157002	6.76911e-05
season_gdd	1232	0.000412557	6.76911e-05
season_gdd	1233	0.000264586	0.000406146
season_gdd	1234	0.000194567	0.00101537
season_gdd	1235	0.000291443	0.000135382
season_gdd	1236	0.000306664	0.00175997
season_gdd	1237	0.000131467	0.000473837
season_gdd	1238	0.000360246	6.76911e-05
season_gdd	1239	0.000278802	0.0022338
season_gdd	1240	0.00015697	0.000135382
season_gdd	1241	0.000440157	0.000135382
season_gdd	1242	0.00028171	0.00121844
season_gdd	1243	0.000129731	0
season_gdd	1244	0.000422672	0.000338455
season_gdd	1245	0.000234427	0.00196304
season_gdd	1246	0.000174218	0.000203073
season_gdd	1247	0.000439224	0.00250457
season_gdd	1248	0.0002931	0.00175997
season_gdd	1249	0.000131988	0
season_gdd	1250	0.00056333	0.00595681
season_gdd	1251	0.000215184	6.76911e-05
season_gdd	1252	0.00017034	6.76911e-05
season_gdd	1253	0.000419137	0.000541528
season_gdd	1254	0.000259092	6.76911e-05
season_gdd	1255	0.000177567	0.000135382
season_gdd	1256	0.000474582	0.00216611
season_gdd	1257	0.000202565	0.000135382
season_gdd	1258	0.000259107	0.000744602
season_gdd	1259	0.000404985	0.00060922
season_gdd	1260	0.000325284	6.76911e-05
season_gdd	1261	0.000208063	0.000473837
season_gdd	1262	0.00045935	0.000473837
season_gdd	1263	0.00023083	0.000135382
season_gdd	1264	0.000303252	0.00243688
season_gdd	1265	0.000311484	0.000541528
season_gdd	1266	0.000296585	0.000338455
season_gdd	1267	0.000224413	0.000135382
season_gdd	1268	0.000434896	0.000338455
season_gdd	1269	0.000282879	0
season_gdd	1270	0.000249152	0.000541528
season_gdd	1271	0.000238618	6.76911e-05
season_gdd	1272	0.000385913	0.00209842
season_gdd	1273	0.000303758	0.00169228
season_gdd	1274	0.00025151	0.000338455
season_gdd	1275	0.000297161	0
season_gdd	1276	0.000248355	0.000541528
season_gdd	1277	0.000204233	0.000473837
season_gdd	1278	0.000432545	0.000947675
season_gdd	1279	0.000211204	0.000473837
season_gdd	1280	0.00025571	0
season_gdd	1281	0.000369081	0.00121844
season_gdd	1282	0.000267847	0.000338455
season_gdd	1283	0.00017142	0.000203073
season_gdd	1284	0.000387123	0.00101537
season_gdd	1285	0.000212853	0.00108306
season_gdd	1286	0.000208419	0.00101537
season_gdd	1287	0.000385373	0.000338455
season_gdd	1288	0.000215489	0.000338455
season_gdd	1289	0.000176056	0.00182766
season_gdd	1290	0.000433366	0.00101537
season_gdd	1291	0.000203884	0.000135382
season_gdd	1292	0.000248459	0.00236919
season_gdd	1293	0.000314602	0.000135382
season_gdd	1294	0.000253153	0.000406146
season_gdd	1295	0.000204961	0.00115075
season_gdd	1296	0.000413369	0.00439992
season_gdd	1297	0.000211345	0
season_gdd	1298	0.000257322	0.00182766
season_gdd	1299	0.000364742	0.000203073
season_gdd	1300	0.000264247	0.000270764
season_gdd	1301	0.000203722	0.00108306
season_gdd	1302	0.000410953	0.00142151
season_gdd	1303	0.000226935	0
season_gdd	1304	0.000267452	0.010086
season_gdd	1305	0.000340886	0.000135382
season_gdd	1306	0.000282386	0.00155689
season_gdd	1307	0.00016761	0.00318148
season_gdd	1308	0.000380665	0.000135382
season_gdd	1309	0.000292163	0.00365532
season_gdd	1310	0.000215906	0.00142151
season_gdd	1311	0.000382107	0.000135382
season_gdd	1312	0.000305098	0.000406146
season_gdd	1313	0.000155965	0.0014892
season_gdd	1314	0.000424343	0.00121844
season_gdd	1315	0.000267503	0.00399377
season_gdd	1316	0.000243372	0.000744602
season_gdd	1317	0.000403021	0.000338455
season_gdd	1318	0.000336645	0.0014892
season_gdd	1319	0.000167378	0.000541528
season_gdd	1320	0.000446587	0.000203073
season_gdd	1321	0.000238627	0.000203073
season_gdd	1322	0.000262775	0.00169228
season_gdd	1323	0.000460026	0.000338455
season_gdd	1324	0.000351312	0.00060922
season_gdd	1325	0.000153066	0.000135382
season_gdd	1326	0.000553879	0.000676911
season_gdd	1327	0.000228048	0.000406146
season_gdd	1328	0.000281965	0.000406146
season_gdd	1329	0.000396999	0.00175997
season_gdd	1330	0.00036295	0.00155689
season_gdd	1331	0.000215097	6.76911e-05
season_gdd	1332	0.000506768	0.00128613
season_gdd	1333	0.000213262	0.000135382
season_gdd	1334	0.000286874	0.000406146
season_gdd	1335	0.000463519	0.000135382
season_gdd	1336	0.000436557	0.000406146
season_gdd	1337	0.000241921	0
season_gdd	1338	0.000559494	0.0023015
season_gdd	1339	0.000261558	0.000203073
season_gdd	1340	0.000310798	0.00318148
season_gdd	1341	0.000417319	0.00142151
season_gdd	1342	0.000384556	6.76911e-05
season_gdd	1343	0.000283055	0.00839369
season_gdd	1344	0.000449041	0.000338455
season_gdd	1345	0.000330884	0.00108306
season_gdd	1346	0.000342503	6.76911e-05
season_gdd	1347	0.000370341	0
season_gdd	1348	0.00035786	0.000203073
season_gdd	1349	0.000340331	0.00196304
season_gdd	1350	0.00048345	6.76911e-05
season_gdd	1351	0.000305206	0
season_gdd	1352	0.000462588	0.000406146
season_gdd	1353	0.00035398	0.000135382
season_gdd	1354	0.000445401	0.0103567
season_gdd	1355	0.000329905	0.00060922
season_gdd	1356	0.000395432	0.000338455
season_gdd	1357	0.00031427	0.000135382
season_gdd	1358	0.000411573	0.000541528
season_gdd	1359	0.000347559	0
season_gdd	1360	0.000441426	0.00128613
season_gdd	1361	0.000375661	0.000203073
season_gdd	1362	0.000321806	0.000338455
season_gdd	1363	0.000461614	0.00636296
season_gdd	1364	0.000408868	0.000203073
season_gdd	1365	0.000306331	0
season_gdd	1366	0.000447384	0.0133351
season_gdd	1367	0.000373009	0.000541528
season_gdd	1368	0.000329182	0
season_gdd	1369	0.000328814	0.000203073
season_gdd	1370	0.000501014	0
season_gdd	1371	0.000248296	0
season_gdd	1372	0.000549074	0.0014892
season_gdd	1373	0.000331374	0.000203073
season_gdd	1374	0.000298126	0.000270764
season_gdd	1375	0.000326903	0.00115075
season_gdd	1376	0.000555517	0.0023015
season_gdd	1377	0.000308761	0.00060922
season_gdd	1378	0.000414721	0.000676911
season_gdd	1379	0.000429898	0.000338455
season_gdd	1380	0.00036229	0.000203073
season_gdd	1381	0.000300823	0
season_gdd	1382	0.000653617	0.000541528
season_gdd	1383	0.000235117	0.00643065
season_gdd	1384	0.000422309	0.000135382
season_gdd	1385	0.000529379	0.000676911
season_gdd	1386	0.000325876	0.000203073
season_gdd	1387	0.000353469	6.76911e-05
season_gdd	1388	0.000536296	0.00060922
season_gdd	1389	0.000238488	0.0022338
season_gdd	1390	0.000424713	0.0014892
season_gdd	1391	0.000616108	0.000406146
season_gdd	1392	0.000319334	0.000135382
season_gdd	1393	0.000347564	0.000135382
season_gdd	1394	0.00071959	0.000744602
season_gdd	1395	0.000261825	0.000947675
season_gdd	1396	0.000410482	0.000406146
season_gdd	1397	0.000597296	0.00737833
season_gdd	1398	0.000283144	0.00121844
season_gdd	1399	0.00033209	0
season_gdd	1400	0.000758485	0.00189535
season_gdd	1401	0.000211551	0.000135382
season_gdd	1402	0.000359037	0.000338455
season_gdd	1403	0.000733538	0.000676911
season_gdd	1404	0.000241278	0.00060922
season_gdd	1405	0.000304152	0
season_gdd	1406	0.000680346	0.000473837
season_gdd	1407	0.00023067	6.76911e-05
season_gdd	1408	0.000421196	0.00487376
season_gdd	1409	0.000681973	0.000406146
season_gdd	1410	0.000264048	0.00060922
season_gdd	1411	0.00040173	6.76911e-05
season_gdd	1412	0.000750898	0.000473837
season_gdd	1413	0.000218608	0.000135382
season_gdd	1414	0.000347785	0.00263995
season_gdd	1415	0.000554085	0.000879984
season_gdd	1416	0.00034998	6.76911e-05
season_gdd	1417	0.000271356	0.000676911
season_gdd	1418	0.000730484	0.000135382
season_gdd	1419	0.000247312	0.000338455
season_gdd	1420	0.000381422	0.000135382
season_gdd	1421	0.000599103	0.000203073
season_gdd	1422	0.00044888	0.000135382
season_gdd	1423	0.000282151	0.000270764
season_gdd	1424	0.00067899	0
season_gdd	1425	0.000268476	0.00108306
season_gdd	1426	0.000283839	0.000135382
season_gdd	1427	0.00037837	0.000473837
season_gdd	1428	0.000665042	0
season_gdd	1429	0.000302201	0.000135382
season_gdd	1430	0.000466434	0
season_gdd	1431	0.000632908	0.00494145
season_gdd	1432	0.000294265	6.76911e-05
season_gdd	1433	0.000360565	0.000676911
season_gdd	1434	0.00060613	0.000744602
season_gdd	1435	0.000237513	0
season_gdd	1436	0.000402099	0.000541528
season_gdd	1437	0.000677073	0.00250457
season_gdd	1438	0.000436807	0.000135382
season_gdd	1439	0.000324786	0
season_gdd	1440	0.000665432	0.000135382
season_gdd	1441	0.000263871	0
season_gdd	1442	0.000384992	0.000270764
season_gdd	1443	0.000648385	0.000203073
season_gdd	1444	0.000348067	6.76911e-05
season_gdd	1445	0.000324648	0.000744602
season_gdd	1446	0.000689046	0.000135382
season_gdd	1447	0.000277776	0
season_gdd	1448	0.000367876	0.00101537
season_gdd	1449	0.00055167	0
season_gdd	1450	0.000358193	0
season_gdd	1451	0.000300103	0.000541528
season_gdd	1452	0.000723878	6.76911e-05
season_gdd	1453	0.000261371	0.000541528
season_gdd	1454	0.000408807	0.000947675
season_gdd	1455	0.000616365	0
season_gdd	1456	0.000337056	0.000541528
season_gdd	1457	0.000278167	0.000473837
season_gdd	1458	0.000636978	0.000135382
season_gdd	1459	0.000306853	0.00670141
season_gdd	1460	0.000364071	0.000203073
season_gdd	1461	0.000538238	6.76911e-05
season_gdd	1462	0.000371598	0.000812293
season_gdd	1463	0.000303287	0
season_gdd	1464	0.00068689	0
season_gdd	1465	0.000341849	0.00060922
season_gdd	1466	0.000365821	0.000135382
season_gdd	1467	0.000539982	0
season_gdd	1468	0.000404356	0.000676911
season_gdd	1469	0.000261543	0.000135382
season_gdd	1470	0.000710443	6.76911e-05
season_gdd	1471	0.000353121	0.000135382
season_gdd	1472	0.000321176	0.000203073
season_gdd	1473	0.000596762	0.000203073
season_gdd	1474	0.00044593	0.000338455
season_gdd	1475	0.000250382	0
season_gdd	1476	0.00070962	0.00128613
season_gdd	1477	0.000331043	0.000744602
season_gdd	1478	0.000342137	6.76911e-05
season_gdd	1479	0.000737631	0.00169228
season_gdd	1480	0.000446554	6.76911e-05
season_gdd	1481	0.000339099	0.000338455
season_gdd	1482	0.000716597	0.000203073
season_gdd	1483	0.000411334	0.000203073
season_gdd	1484	0.00030156	0.000812293
season_gdd	1485	0.000662148	0.000406146
season_gdd	1486	0.000464848	6.76911e-05
season_gdd	1487	0.000257388	0.00250457
season_gdd	1488	0.000799349	0.000406146
season_gdd	1489	0.000392024	0
season_gdd	1490	0.000374763	0.000406146
season_gdd	1491	0.000752853	0.000676911
season_gdd	1492	0.000478726	0.000135382
season_gdd	1493	0.000278597	0.000135382
season_gdd	1494	0.000770436	0.000473837
season_gdd	1495	0.000432217	6.76911e-05
season_gdd	1496	0.000308329	0.000270764
season_gdd	1497	0.000769041	0.000135382
season_gdd	1498	0.000451105	0.000473837
season_gdd	1499	0.000262587	0.00135382
season_gdd	1500	0.000792921	0.000406146
season_gdd	1501	0.00032587	0
season_gdd	1502	0.000378603	0.000135382
season_gdd	1503	0.000696025	0
season_gdd	1504	0.000530147	0.000879984
season_gdd	1505	0.000253066	0
season_gdd	1506	0.000736323	0
season_gdd	1507	0.000386404	0.000338455
season_gdd	1508	0.000323118	0.000135382
season_gdd	1509	0.000680294	0.000135382
season_gdd	1510	0.000460743	0.000473837
season_gdd	1511	0.000293581	0.000270764
season_gdd	1512	0.00065751	6.76911e-05
season_gdd	1513	0.00036683	0.000541528
season_gdd	1514	0.000382369	0.000338455
season_gdd	1515	0.000639335	6.76911e-05
season_gdd	1516	0.000547314	0.000338455
season_gdd	1517	0.000270955	0.000406146
season_gdd	1518	0.00069139	0
season_gdd	1519	0.000351551	0
season_gdd	1520	0.000395884	6.76911e-05
season_gdd	1521	0.000589771	6.76911e-05
season_gdd	1522	0.00046252	0.000135382
season_gdd	1523	0.000338539	0.000270764
season_gdd	1524	0.000699643	0.00060922
season_gdd	1525	0.000343227	0
season_gdd	1526	0.000409539	0.000135382
season_gdd	1527	0.000629486	0.000338455
season_gdd	1528	0.000532546	0
season_gdd	1529	0.000297619	0.000338455
season_gdd	1530	0.000661229	0.000338455
season_gdd	1531	0.000371679	0.000135382
season_gdd	1532	0.000430578	0
season_gdd	1533	0.000662814	0.000135382
season_gdd	1534	0.000445501	0
season_gdd	1535	0.000345895	0.000473837
season_gdd	1536	0.000649817	0
season_gdd	1537	0.000333821	0.000203073
season_gdd	1538	0.000456156	0.000203073
season_gdd	1539	0.000632831	0
season_gdd	1540	0.00043555	0.000812293
season_gdd	1541	0.00039198	0.000135382
season_gdd	1542	0.00070396	6.76911e-05
season_gdd	1543	0.00037986	0.000135382
season_gdd	1544	0.000444583	0.000270764
season_gdd	1545	0.000657713	0
season_gdd	1546	0.000395253	0.000406146
season_gdd	1547	0.000445295	0
season_gdd	1548	0.00071296	0.000270764
season_gdd	1549	0.000346416	0.000135382
season_gdd	1550	0.000544854	0.000270764
season_gdd	1551	0.000735184	0.000338455
season_gdd	1552	0.000493588	0.000270764
season_gdd	1553	0.000451597	0.000541528
season_gdd	1554	0.000753549	0.000135382
season_gdd	1555	0.000435752	6.76911e-05
season_gdd	1556	0.000521281	0.000203073
season_gdd	1557	0.000642564	6.76911e-05
season_gdd	1558	0.000484169	0.000203073
season_gdd	1559	0.000440845	6.76911e-05
season_gdd	1560	0.000935219	6.76911e-05
season_gdd	1561	0.000380468	0.000203073
season_gdd	1562	0.00059509	0.000473837
season_gdd	1563	0.000717803	6.76911e-05
season_gdd	1564	0.000589144	0.000135382
season_gdd	1565	0.000485468	0.000203073
season_gdd	1566	0.000996813	0.000338455
season_gdd	1567	0.000343082	0.000744602
season_gdd	1568	0.000597643	0.000135382
season_gdd	1569	0.000886624	0.000338455
season_gdd	1570	0.000480992	0.000879984
season_gdd	1571	0.000474791	0.000406146
season_gdd	1572	0.00103891	0.000338455
season_gdd	1573	0.000544799	6.76911e-05
season_gdd	1574	0.000656252	0.000270764
season_gdd	1575	0.00101312	0.000406146
season_gdd	1576	0.000746581	0.000270764
season_gdd	1577	0.000559114	0
season_gdd	1578	0.00101618	6.76911e-05
season_gdd	1579	0.00051545	0
season_gdd	1580	0.000666245	0.000947675
season_gdd	1581	0.00101165	0.000338455
season_gdd	1582	0.00061361	6.76911e-05
season_gdd	1583	0.000632618	0.000135382
season_gdd	1584	0.00127905	0
season_gdd	1585	0.000604625	0
season_gdd	1586	0.000939367	6.76911e-05
season_gdd	1587	0.000925139	6.76911e-05
season_gdd	1588	0.000702384	6.76911e-05
season_gdd	1589	0.000642222	0
season_gdd	1590	0.0011697	0.0052799
season_gdd	1591	0.000574536	0
season_gdd	1592	0.000917445	0.000270764
season_gdd	1593	0.00097023	0
season_gdd	1594	0.00104202	0
season_gdd	1595	0.000760989	6.76911e-05
season_gdd	1596	0.00105418	6.76911e-05
season_gdd	1597	0.000975496	0.000135382
season_gdd	1598	0.000872457	0.000203073
season_gdd	1599	0.00102927	0.000135382
season_gdd	1600	0.000802258	6.76911e-05
season_gdd	1601	0.000925574	0.000270764
season_gdd	1602	0.00112554	0
season_gdd	1603	0.000618141	0.000338455
season_gdd	1604	0.000937199	6.76911e-05
season_gdd	1605	0.00113769	6.76911e-05
season_gdd	1606	0.000777231	0.000270764
season_gdd	1607	0.000754242	0
season_gdd	1608	0.00118516	0.00128613
season_gdd	1609	0.000704725	6.76911e-05
season_gdd	1610	0.000994214	0
season_gdd	1611	0.000930223	0
season_gdd	1612	0.000763359	6.76911e-05
season_gdd	1613	0.000816906	6.76911e-05
season_gdd	1614	0.00112744	0.000135382
season_gdd	1615	0.00089912	0.000270764
season_gdd	1616	0.000896073	0.000135382
season_gdd	1617	0.00104773	0.000135382
season_gdd	1618	0.00102657	6.76911e-05
season_gdd	1619	0.000925549	0
season_gdd	1620	0.00114617	0
season_gdd	1621	0.000847125	0.000135382
season_gdd	1622	0.000976627	0.00060922
season_gdd	1623	0.00108737	0.000812293
season_gdd	1624	0.000968807	0
season_gdd	1625	0.000835781	0
season_gdd	1626	0.00146492	0.000879984
season_gdd	1627	0.000953427	0.000270764
season_gdd	1628	0.00100567	0
season_gdd	1629	0.0012112	0.000947675
season_gdd	1630	0.00109867	0.000270764
season_gdd	1631	0.000854327	6.76911e-05
season_gdd	1632	0.00138345	0.000338455
season_gdd	1633	0.00087513	6.76911e-05
season_gdd	1634	0.0010881	6.76911e-05
season_gdd	1635	0.00108688	0.000473837
season_gdd	1636	0.00112433	0.000473837
season_gdd	1637	0.000878378	0.000135382
season_gdd	1638	0.00129967	6.76911e-05
season_gdd	1639	0.000824125	0.000879984
season_gdd	1640	0.00110021	0
season_gdd	1641	0.00115776	0.000135382
season_gdd	1642	0.00117457	0.000812293
season_gdd	1643	0.000930404	0.000473837
season_gdd	1644	0.00125215	0.00101537
season_gdd	1645	0.000863504	0.000744602
season_gdd	1646	0.00111309	0.000203073
season_gdd	1647	0.00114246	0.000270764
season_gdd	1648	0.00124851	0.000338455
season_gdd	1649	0.000961576	0
season_gdd	1650	0.00132709	0.000473837
season_gdd	1651	0.000899327	0
season_gdd	1652	0.00118911	0.000270764
season_gdd	1653	0.00117004	0.00108306
season_gdd	1654	0.00117948	0.000135382
season_gdd	1655	0.000938721	0
season_gdd	1656	0.00149162	0.000473837
season_gdd	1657	0.000855167	6.76911e-05
season_gdd	1658	0.00107913	0
season_gdd	1659	0.00129115	0.000203073
season_gdd	1660	0.00113178	6.76911e-05
season_gdd	1661	0.000940407	0
season_gdd	1662	0.001521	0.000270764
season_gdd	1663	0.00083185	0.000406146
season_gdd	1664	0.00121563	0.0014892
season_gdd	1665	0.001397	0.000135382
season_gdd	1666	0.0010906	0.00203073
season_gdd	1667	0.000927544	0.000541528
season_gdd	1668	0.00158677	0.000203073
season_gdd	1669	0.000861804	0.000135382
season_gdd	1670	0.00125621	0.000744602
season_gdd	1671	0.0013938	0.000473837
season_gdd	1672	0.000887429	6.76911e-05
season_gdd	1673	0.00108839	0.000135382
season_gdd	1674	0.00169811	0.000744602
season_gdd	1675	0.000920678	0.000812293
season_gdd	1676	0.00113069	0.000744602
season_gdd	1677	0.00155411	0.000338455
season_gdd	1678	0.000947214	0.000338455
season_gdd	1679	0.00118531	0.000947675
season_gdd	1680	0.00178044	0.000338455
season_gdd	1681	0.000667036	0.000135382
season_gdd	1682	0.00141659	0.00060922
season_gdd	1683	0.00164678	0.00060922
season_gdd	1684	0.000911077	6.76911e-05
season_gdd	1685	0.00131935	0.000812293
season_gdd	1686	0.00174305	0.000135382
season_gdd	1687	0.000818119	0.000203073
season_gdd	1688	0.00170003	0.000947675
season_gdd	1689	0.00194794	0.00060922
season_gdd	1690	0.000940456	0.000812293
season_gdd	1691	0.00131041	0.00169228
season_gdd	1692	0.00206878	0.000406146
season_gdd	1693	0.000677539	6.76911e-05
season_gdd	1694	0.0015748	0.000406146
season_gdd	1695	0.00199513	0.000338455
season_gdd	1696	0.000834746	0.000744602
season_gdd	1697	0.00149024	0.00108306
season_gdd	1698	0.00230323	0.000203073
season_gdd	1699	0.000701497	0.000676911
season_gdd	1700	0.00134112	0.000947675
season_gdd	1701	0.00207538	0.000406146
season_gdd	1702	0.00092806	0.00155689
season_gdd	1703	0.00128164	0.00142151
season_gdd	1704	0.0024262	0.000203073
season_gdd	1705	0.00073156	0.000879984
season_gdd	1706	0.00156777	0.00115075
season_gdd	1707	0.0020408	0.000338455
season_gdd	1708	0.00091273	0.00115075
season_gdd	1709	0.00119434	0.000541528
season_gdd	1710	0.00252033	0.000676911
season_gdd	1711	0.000693335	0.000406146
season_gdd	1712	0.00147155	0.00182766
season_gdd	1713	0.00221871	0.000270764
season_gdd	1714	0.00100632	0.00155689
season_gdd	1715	0.00124469	0.000947675
season_gdd	1716	0.00256713	0.000203073
season_gdd	1717	0.000876657	0.000744602
season_gdd	1718	0.00138811	0.00115075
season_gdd	1719	0.00254455	0.000812293
season_gdd	1720	0.000812189	0.00196304
season_gdd	1721	0.00123451	0.000338455
season_gdd	1722	0.00259594	0.000338455
season_gdd	1723	0.000742361	0.000406146
season_gdd	1724	0.00140885	0.00101537
season_gdd	1725	0.00227645	6.76911e-05
season_gdd	1726	0.000993275	0.00297841
season_gdd	1727	0.00124673	0.000338455
season_gdd	1728	0.00246122	6.76911e-05
season_gdd	1729	0.000775165	0.00121844
season_gdd	1730	0.00154	6.76911e-05
season_gdd	1731	0.00224351	6.76911e-05
season_gdd	1732	0.000954063	0.0022338
season_gdd	1733	0.00143557	0.000947675
season_gdd	1734	0.00245674	0.000541528
season_gdd	1735	0.000767744	0.000812293
season_gdd	1736	0.00167334	0.000406146
season_gdd	1737	0.00207723	0.00121844
season_gdd	1738	0.00107352	0.00216611
season_gdd	1739	0.00143976	0.000270764
season_gdd	1740	0.00234661	0.00060922
season_gdd	1741	0.00100054	0.00142151
season_gdd	1742	0.00175708	0.00243688
season_gdd	1743	0.00216004	0.000270764
season_gdd	1744	0.00102394	0.00142151
season_gdd	1745	0.00134633	0.000541528
season_gdd	1746	0.00227616	0.000676911
season_gdd	1747	0.000803576	0.000676911
season_gdd	1748	0.00165691	0.000879984
season_gdd	1749	0.00190858	0.000135382
season_gdd	1750	0.00122711	0.00155689
season_gdd	1751	0.00148471	0.000541528
season_gdd	1752	0.00196848	0.000203073
season_gdd	1753	0.00117147	0.00203073
season_gdd	1754	0.00164885	0.00169228
season_gdd	1755	0.00172105	0.000879984
season_gdd	1756	0.00125912	0.00297841
season_gdd	1757	0.0013203	0.00121844
season_gdd	1758	0.00196388	0.00060922
season_gdd	1759	0.00125832	0.00460299
season_gdd	1760	0.00172445	0.000541528
season_gdd	1761	0.00162854	0.000879984
season_gdd	1762	0.0013271	0.00142151
season_gdd	1763	0.00131146	0.000338455
season_gdd	1764	0.00188603	0.000338455
season_gdd	1765	0.00149945	0.00270764
season_gdd	1766	0.00156127	0.0014892
season_gdd	1767	0.00184103	0.00189535
season_gdd	1768	0.00131639	0.000406146
season_gdd	1769	0.00132928	0.00101537
season_gdd	1770	0.00205282	6.76911e-05
season_gdd	1771	0.00139202	0.000879984
season_gdd	1772	0.00157318	0.000541528
season_gdd	1773	0.00200152	0.000473837
season_gdd	1774	0.00140876	0.000676911
season_gdd	1775	0.00128916	0.00108306
season_gdd	1776	0.00228848	0.000744602
season_gdd	1777	0.00107895	0.00142151
season_gdd	1778	0.00177855	0.000541528
season_gdd	1779	0.00204541	0.000270764
season_gdd	1780	0.00105607	0.000812293
season_gdd	1781	0.00122403	0.00060922
season_gdd	1782	0.00249902	6.76911e-05
season_gdd	1783	0.00096665	0.000135382
season_gdd	1784	0.00162835	0.000676911
season_gdd	1785	0.00229804	0.000406146
season_gdd	1786	0.00115652	0.00108306
season_gdd	1787	0.001207	0.000812293
season_gdd	1788	0.00265024	0.00135382
season_gdd	1789	0.000685254	0.000406146
season_gdd	1790	0.00169774	0.000879984
season_gdd	1791	0.00234962	0.00182766
season_gdd	1792	0.000941633	0.000812293
season_gdd	1793	0.00108437	0.000270764
season_gdd	1794	0.00253251	0.00182766
season_gdd	1795	0.000621357	0.000203073
season_gdd	1796	0.00158587	0.000338455
season_gdd	1797	0.00246455	0.000338455
season_gdd	1798	0.000797106	0.000879984
season_gdd	1799	0.000936526	0.000406146
season_gdd	1800	0.00257715	0.000541528
season_gdd	1801	0.000498036	6.76911e-05
season_gdd	1802	0.00124819	0.00108306
season_gdd	1803	0.00237204	0.00101537
season_gdd	1804	0.000635035	0.000270764
season_gdd	1805	0.00100593	6.76911e-05
season_gdd	1806	0.00289475	0.00101537
season_gdd	1807	0.000463277	0.000338455
season_gdd	1808	0.00124659	6.76911e-05
season_gdd	1809	0.00232485	0.000473837
season_gdd	1810	0.000575321	0.00101537
season_gdd	1811	0.000912401	6.76911e-05
season_gdd	1812	0.00260251	0.00142151
season_gdd	1813	0.000395365	0.00060922
season_gdd	1814	0.00109111	0.000473837
season_gdd	1815	0.00265797	0.000473837
season_gdd	1816	0.00053517	0.000406146
season_gdd	1817	0.000874275	6.76911e-05
season_gdd	1818	0.00273581	0.000270764
season_gdd	1819	0.000434847	0.000270764
season_gdd	1820	0.00109959	0.000203073
season_gdd	1821	0.00287421	0.000473837
season_gdd	1822	0.000565278	0.00060922
season_gdd	1823	0.00079106	0.000338455
season_gdd	1824	0.00300893	0.000270764
season_gdd	1825	0.000410712	0.000473837
season_gdd	1826	0.000841022	0.00060922
season_gdd	1827	0.00292759	0.000270764
season_gdd	1828	0.000563798	0.000812293
season_gdd	1829	0.000728161	0.000338455
season_gdd	1830	0.00293477	0.000676911
season_gdd	1831	0.000457045	0.000406146
season_gdd	1832	0.000849442	0.000270764
season_gdd	1833	0.00284607	0.000676911
season_gdd	1834	0.000499655	6.76911e-05
season_gdd	1835	0.000660759	0.000135382
season_gdd	1836	0.00306653	0.000473837
season_gdd	1837	0.000402382	0.000473837
season_gdd	1838	0.000688872	0.00060922
season_gdd	1839	0.00295416	0.000338455
season_gdd	1840	0.000588798	0.00108306
season_gdd	1841	0.000797351	0.000338455
season_gdd	1842	0.00285979	0.000406146
season_gdd	1843	0.000398782	0.000270764
season_gdd	1844	0.000695807	0.000879984
season_gdd	1845	0.00259307	6.76911e-05
season_gdd	1846	0.000528163	0.000338455
season_gdd	1847	0.000621152	0.000812293
season_gdd	1848	0.00277568	0.000947675
season_gdd	1849	0.000437901	6.76911e-05
season_gdd	1850	0.000753574	0.000135382
season_gdd	1851	0.00257718	0.000676911
season_gdd	1852	0.000582144	0.000338455
season_gdd	1853	0.000875038	0.000338455
season_gdd	1854	0.0025361	0.000879984
season_gdd	1855	0.000409477	0.000473837
season_gdd	1856	0.000730984	0.000338455
season_gdd	1857	0.00239123	0.000270764
season_gdd	1858	0.000517191	0.000676911
season_gdd	1859	0.000730238	0.000541528
season_gdd	1860	0.0025635	0.00060922
season_gdd	1861	0.000377449	6.76911e-05
season_gdd	1862	0.000810023	0.00162459
season_gdd	1863	0.00244471	0.00060922
season_gdd	1864	0.000570354	6.76911e-05
season_gdd	1865	0.000596139	0.000270764
season_gdd	1866	0.0023403	0.000406146
season_gdd	1867	0.000345909	0.000338455
season_gdd	1868	0.000731448	0.000135382
season_gdd	1869	0.00210247	0.000270764
season_gdd	1870	0.00053026	0.00101537
season_gdd	1871	0.000523423	0.000541528
season_gdd	1872	0.00235835	0.000744602
season_gdd	1873	0.000330832	0.000270764
season_gdd	1874	0.000684265	0.000135382
season_gdd	1875	0.00194334	0.000338455
season_gdd	1876	0.000510691	0.000135382
season_gdd	1877	0.000583416	0.000406146
season_gdd	1878	0.00190422	0.000947675
season_gdd	1879	0.000361472	0.000406146
season_gdd	1880	0.000862579	0.000338455
season_gdd	1881	0.00188735	0.000744602
season_gdd	1882	0.000480352	0.000812293
season_gdd	1883	0.000603613	6.76911e-05
season_gdd	1884	0.00179058	0
season_gdd	1885	0.000440187	0.000338455
season_gdd	1886	0.000774152	0.000473837
season_gdd	1887	0.00164879	0
season_gdd	1888	0.000576886	0.000406146
season_gdd	1889	0.000626585	0.000744602
season_gdd	1890	0.00195995	6.76911e-05
season_gdd	1891	0.000381932	0.000135382
season_gdd	1892	0.000813155	0.00060922
season_gdd	1893	0.00176	0.00060922
season_gdd	1894	0.000452427	0.000338455
season_gdd	1895	0.000654844	0.000203073
season_gdd	1896	0.00165655	6.76911e-05
season_gdd	1897	0.000381816	0.000744602
season_gdd	1898	0.000909064	0.000676911
season_gdd	1899	0.00172165	0.000135382
season_gdd	1900	0.000494271	0.000338455
season_gdd	1901	0.000686152	0.000541528
season_gdd	1902	0.00184611	6.76911e-05
season_gdd	1903	0.000360335	0.000203073
season_gdd	1904	0.000834278	0.000203073
season_gdd	1905	0.0015981	0.000203073
season_gdd	1906	0.00042791	0.000270764
season_gdd	1907	0.000700663	0.000203073
season_gdd	1908	0.00157041	0.000203073
season_gdd	1909	0.000406922	0.000676911
season_gdd	1910	0.000793453	0.000135382
season_gdd	1911	0.00160829	0.000135382
season_gdd	1912	0.000573577	0.000473837
season_gdd	1913	0.000566339	0.000203073
season_gdd	1914	0.00166126	0.000879984
season_gdd	1915	0.000430807	0.000203073
season_gdd	1916	0.000640145	0.000812293
season_gdd	1917	0.00137454	0.000135382
season_gdd	1918	0.000585691	0.00060922
season_gdd	1919	0.000573601	6.76911e-05
season_gdd	1920	0.00154418	0.000473837
season_gdd	1921	0.000449964	0.000203073
season_gdd	1922	0.000625639	0.000135382
season_gdd	1923	0.0011887	0.000473837
season_gdd	1924	0.000596846	6.76911e-05
season_gdd	1925	0.000585059	0.000270764
season_gdd	1926	0.00136042	0.000812293
season_gdd	1927	0.000408722	6.76911e-05
season_gdd	1928	0.000640778	0.000270764
season_gdd	1929	0.00123789	0.000338455
season_gdd	1930	0.000475856	0.000135382
season_gdd	1931	0.000496763	0.000676911
season_gdd	1932	0.00130935	0.000135382
season_gdd	1933	0.000380884	0.000270764
season_gdd	1934	0.000570097	0.000270764
season_gdd	1935	0.00113994	0.000676911
season_gdd	1936	0.000727589	0.000473837
season_gdd	1937	0.000472338	0.000135382
season_gdd	1938	0.00128117	0.000270764
season_gdd	1939	0.000436624	0.000406146
season_gdd	1940	0.000639337	0.000203073
season_gdd	1941	0.00103994	0
season_gdd	1942	0.000481222	0.000270764
season_gdd	1943	0.000550283	6.76911e-05
season_gdd	1944	0.00117844	0.000676911
season_gdd	1945	0.000425714	0.000338455
season_gdd	1946	0.000579517	0.000135382
season_gdd	1947	0.000864766	0.000270764
season_gdd	1948	0.000561955	6.76911e-05
season_gdd	1949	0.000474098	0
season_gdd	1950	0.0010453	0.000135382
season_gdd	1951	0.000426371	0.000879984
season_gdd	1952	0.000476049	6.76911e-05
season_gdd	1953	0.000898028	6.76911e-05
season_gdd	1954	0.000506514	0.00060922
season_gdd	1955	0.00042332	0.000270764
season_gdd	1956	0.000854549	0.000135382
season_gdd	1957	0.000453779	6.76911e-05
season_gdd	1958	0.000431079	0.000406146
season_gdd	1959	0.00079195	0.000406146
season_gdd	1960	0.000518487	0.000744602
season_gdd	1961	0.000461047	0.000135382
season_gdd	1962	0.000949277	0.000406146
season_gdd	1963	0.000421107	0.00060922
season_gdd	1964	0.000429835	6.76911e-05
season_gdd	1965	0.000833029	0.000270764
season_gdd	1966	0.000499013	0.000203073
season_gdd	1967	0.000420089	6.76911e-05
season_gdd	1968	0.000877223	0.000338455
season_gdd	1969	0.000423254	0.000270764
season_gdd	1970	0.000458591	0.000338455
season_gdd	1971	0.000720674	6.76911e-05
season_gdd	1972	0.000567747	0.000406146
season_gdd	1973	0.00042005	0.000203073
season_gdd	1974	0.000815914	0
season_gdd	1975	0.000523637	0.000135382
season_gdd	1976	0.000480285	0.000541528
season_gdd	1977	0.000670735	0
season_gdd	1978	0.000444975	0
season_gdd	1979	0.00043261	0.000135382
season_gdd	1980	0.000832695	0.000135382
season_gdd	1981	0.000385394	0.000135382
season_gdd	1982	0.000453579	0.000338455
season_gdd	1983	0.000820468	6.76911e-05
season_gdd	1984	0.000379346	0.000406146
season_gdd	1985	0.000395102	0.000270764
season_gdd	1986	0.000961227	0.000203073
season_gdd	1987	0.000332184	0.000135382
season_gdd	1988	0.000388307	0.000203073
season_gdd	1989	0.000900274	0.000473837
season_gdd	1990	0.000434431	0.000135382
season_gdd	1991	0.000301708	0.000135382
season_gdd	1992	0.0010118	0.000338455
season_gdd	1993	0.00029722	0.000135382
season_gdd	1994	0.00043579	0.000203073
season_gdd	1995	0.000864241	0.000541528
season_gdd	1996	0.000367002	0.000203073
season_gdd	1997	0.000338893	0.000203073
season_gdd	1998	0.00101866	0.000473837
season_gdd	1999	0.000327072	0.000135382
season_gdd	2000	0.00031624	0.000135382
season_gdd	2001	0.000935551	6.76911e-05
season_gdd	2002	0.000373409	0.000676911
season_gdd	2003	0.000330157	0.000135382
season_gdd	2004	0.000947233	0.000203073
season_gdd	2005	0.00027015	0
season_gdd	2006	0.000427661	0.000406146
season_gdd	2007	0.000907912	0
season_gdd	2008	0.000316573	0.000135382
season_gdd	2009	0.000323543	0.000744602
season_gdd	2010	0.00105662	0
season_gdd	2011	0.000257917	0.000270764
season_gdd	2012	0.000333251	0.000203073
season_gdd	2013	0.000909155	0.000203073
season_gdd	2014	0.000296721	0.000744602
season_gdd	2015	0.00027151	0.000406146
season_gdd	2016	0.00104771	6.76911e-05
season_gdd	2017	0.000228106	0.000270764
season_gdd	2018	0.000431592	0.000135382
season_gdd	2019	0.000853084	0.000135382
season_gdd	2020	0.00035598	0.000203073
season_gdd	2021	0.000306393	6.76911e-05
season_gdd	2022	0.00103553	0.000473837
season_gdd	2023	0.000283301	0.000406146
season_gdd	2024	0.000370604	0.000338455
season_gdd	2025	0.000830092	0.000135382
season_gdd	2026	0.000363546	0.000541528
season_gdd	2027	0.000291266	6.76911e-05
season_gdd	2028	0.000866655	0.00142151
season_gdd	2029	0.000322248	0.000270764
season_gdd	2030	0.000372933	0.000338455
season_gdd	2031	0.000752979	0.000676911
season_gdd	2032	0.00036256	0.000270764
season_gdd	2033	0.000300655	0.000135382
season_gdd	2034	0.00083525	0.000203073
season_gdd	2035	0.000248138	0.000135382
season_gdd	2036	0.000374366	0.000406146
season_gdd	2037	0.000789951	0.000135382
season_gdd	2038	0.000361271	0.000135382
season_gdd	2039	0.000294862	6.76911e-05
season_gdd	2040	0.000769046	6.76911e-05
season_gdd	2041	0.000271049	0.000406146
season_gdd	2042	0.000306277	0.000473837
season_gdd	2043	0.000725478	6.76911e-05
season_gdd	2044	0.000379674	0.000744602
season_gdd	2045	0.000309908	0.000203073
season_gdd	2046	0.000786643	0.000406146
season_gdd	2047	0.000293851	0.000406146
season_gdd	2048	0.000356477	0.000473837
season_gdd	2049	0.00071614	0
season_gdd	2050	0.000332765	0.000879984
season_gdd	2051	0.000258541	0.000203073
season_gdd	2052	0.000765329	0.000203073
season_gdd	2053	0.000277791	6.76911e-05
season_gdd	2054	0.00035198	0
season_gdd	2055	0.000675605	0
season_gdd	2056	0.000386041	0
season_gdd	2057	0.000281451	0.00060922
season_gdd	2058	0.000690579	0.000135382
season_gdd	2059	0.000331513	0.000406146
season_gdd	2060	0.000371239	0.000270764
season_gdd	2061	0.000711117	0.000270764
season_gdd	2062	0.000332605	0.000203073
season_gdd	2063	0.000331909	0.000135382
season_gdd	2064	0.000761593	0.000406146
season_gdd	2065	0.00032442	0.000270764
season_gdd	2066	0.00038286	0.000541528
season_gdd	2067	0.000566412	0.000676911
season_gdd	2068	0.000416742	0.000406146
season_gdd	2069	0.000314415	0.000541528
season_gdd	2070	0.000601534	6.76911e-05
season_gdd	2071	0.000390296	0
season_gdd	2072	0.00037229	0.000473837
season_gdd	2073	0.000592953	6.76911e-05
season_gdd	2074	0.000419064	0
season_gdd	2075	0.0003186	0.000338455
season_gdd	2076	0.000641219	0.000338455
season_gdd	2077	0.000314781	0.000203073
season_gdd	2078	0.000379153	0.000135382
season_gdd	2079	0.000551624	6.76911e-05
season_gdd	2080	0.000357116	0.000203073
season_gdd	2081	0.000301654	0.000270764
season_gdd	2082	0.000652839	0.000676911
season_gdd	2083	0.000278102	0.000203073
season_gdd	2084	0.000398494	0.000203073
season_gdd	2085	0.000584603	0.000541528
season_gdd	2086	0.000351966	0.000406146
season_gdd	2087	0.000293481	6.76911e-05
season_gdd	2088	0.000632091	0.000338455
season_gdd	2089	0.000249575	0.00060922
season_gdd	2090	0.000431237	6.76911e-05
season_gdd	2091	0.000563525	0.000135382
season_gdd	2092	0.000291031	0.000135382
season_gdd	2093	0.000282725	0.000135382
season_gdd	2094	0.000675204	0.000135382
season_gdd	2095	0.000229969	0.000135382
season_gdd	2096	0.000421396	0.000338455
season_gdd	2097	0.000612387	0
season_gdd	2098	0.000306577	0.000338455
season_gdd	2099	0.000306486	0
season_gdd	2100	0.000732212	6.76911e-05
season_gdd	2101	0.000254152	0.000270764
season_gdd	2102	0.000367253	0.000270764
season_gdd	2103	0.000442374	0.000338455
season_gdd	2104	0.000285315	6.76911e-05
season_gdd	2105	0.000312425	0.000203073
season_gdd	2106	0.000400774	0.000203073
season_gdd	2107	0.000194154	0.000135382
season_gdd	2108	0.000365913	0.000676911
season_gdd	2109	0.000254689	0.000473837
season_gdd	2110	0.000244856	0.000473837
season_gdd	2111	0.000331044	0.000135382
season_gdd	2112	0.000295044	0.000473837
season_gdd	2113	0.000190139	0.000135382
season_gdd	2114	0.000417063	0.000270764
season_gdd	2115	0.000239591	0.000406146
season_gdd	2116	0.000217961	0.000338455
season_gdd	2117	0.000324744	0.000135382
season_gdd	2118	0.000230819	0.000270764
season_gdd	2119	0.000188413	0.000270764
season_gdd	2120	0.000371594	0.000406146
season_gdd	2121	0.000151238	0.000135382
season_gdd	2122	0.000219133	0.000135382
season_gdd	2123	0.000321531	0.000879984
season_gdd	2124	0.000208179	0.000270764
season_gdd	2125	0.000140628	0.000135382
season_gdd	2126	0.000375547	0.000473837
season_gdd	2127	0.000172	0.000338455
season_gdd	2128	0.000237388	0.000135382
season_gdd	2129	0.000367095	0.000135382
season_gdd	2130	0.000209877	6.76911e-05
season_gdd	2131	0.000142298	0
season_gdd	2132	0.000396935	6.76911e-05
season_gdd	2133	0.000180625	0.000203073
season_gdd	2134	0.000169304	6.76911e-05
season_gdd	2135	0.000337247	0.000135382
season_gdd	2136	0.000194143	0.000270764
season_gdd	2137	0.000118236	0.000338455
season_gdd	2138	0.000443047	0.00060922
season_gdd	2139	0.000174811	0.000270764
season_gdd	2140	0.000173322	0
season_gdd	2141	0.000381009	0.000270764
season_gdd	2142	0.000223147	0.000338455
season_gdd	2143	8.79992e-05	0.000338455
season_gdd	2144	0.000441647	0.000541528
season_gdd	2145	0.000138173	0.00135382
season_gdd	2146	0.000168527	0.000541528
season_gdd	2147	0.000402699	0.000270764
season_gdd	2148	0.000163389	6.76911e-05
season_gdd	2149	0.000130538	6.76911e-05
season_gdd	2150	0.000487044	0.000338455
season_gdd	2151	0.00016298	6.76911e-05
season_gdd	2152	0.000193337	0.000541528
season_gdd	2153	0.000412144	0.000338455
season_gdd	2154	0.000194528	0.000473837
season_gdd	2155	0.000177251	6.76911e-05
season_gdd	2156	0.000441691	0
season_gdd	2157	0.000144988	0.00101537
season_gdd	2158	0.000210782	0.000879984
season_gdd	2159	0.00037695	0.000203073
season_gdd	2160	0.000172929	0.000676911
season_gdd	2161	0.000201867	0.000473837
season_gdd	2162	0.00049545	0.000406146
season_gdd	2163	0.000137895	0.000473837
season_gdd	2164	0.000210766	0.000406146
season_gdd	2165	0.000422259	0.000541528
season_gdd	2166	0.000192273	0.000203073
season_gdd	2167	0.000164793	0.00155689
season_gdd	2168	0.000534118	0.000541528
season_gdd	2169	0.000147508	0.000203073
season_gdd	2170	0.000203527	0.00060922
season_gdd	2171	0.000426284	0.000135382
season_gdd	2172	0.0002058	0.000541528
season_gdd	2173	0.000143134	0.000406146
season_gdd	2174	0.000481313	0.000406146
season_gdd	2175	0.000207622	0.000203073
season_gdd	2176	0.000188207	0.000676911
season_gdd	2177	0.000440501	0.000406146
season_gdd	2178	0.000286339	0.000270764
season_gdd	2179	0.000156292	0.000676911
season_gdd	2180	0.000445155	0.000338455
season_gdd	2181	0.000217304	0.00108306
season_gdd	2182	0.000217348	0.00060922
season_gdd	2183	0.000408859	0.00060922
season_gdd	2184	0.000231746	0.000203073
season_gdd	2185	0.000177252	0.000135382
season_gdd	2186	0.000406352	0.000338455
season_gdd	2187	0.000177269	0.000135382
season_gdd	2188	0.000196638	0.000338455
season_gdd	2189	0.000403416	0.000135382
season_gdd	2190	0.00020346	0.000270764
season_gdd	2191	0.000162992	0.000135382
season_gdd	2192	0.000450516	0.000406146
season_gdd	2193	0.000228748	0.000406146
season_gdd	2194	0.000199623	0.000406146
season_gdd	2195	0.000376258	0.00060922
season_gdd	2196	0.000288898	6.76911e-05
season_gdd	2197	0.000148456	6.76911e-05
season_gdd	2198	0.000495605	0.000744602
season_gdd	2199	0.000244217	6.76911e-05
season_gdd	2200	0.000176156	0.000203073
season_gdd	2201	0.000325987	0.000406146
season_gdd	2202	0.000301515	0.000270764
season_gdd	2203	0.000160717	0.000406146
season_gdd	2204	0.000411333	0.000541528
season_gdd	2205	0.00026457	0
season_gdd	2206	0.000201199	0.000406146
season_gdd	2207	0.000334742	0.000338455
season_gdd	2208	0.000365081	6.76911e-05
season_gdd	2209	0.000167403	0
season_gdd	2210	0.000338509	0.000135382
season_gdd	2211	0.000354879	0.000135382
season_gdd	2212	0.000281549	0.000203073
season_gdd	2213	0.000312132	0.000879984
season_gdd	2214	0.000441559	0.000676911
season_gdd	2215	0.000216099	6.76911e-05
season_gdd	2216	0.000383547	6.76911e-05
season_gdd	2217	0.000323123	0.000203073
season_gdd	2218	0.000303436	0.000676911
season_gdd	2219	0.000307366	0
season_gdd	2220	0.000423278	0.000270764
season_gdd	2221	0.000213049	0.000541528
season_gdd	2222	0.000437656	6.76911e-05
season_gdd	2223	0.000299017	0.000541528
season_gdd	2224	0.000277494	0.000338455
season_gdd	2225	0.000397688	0.000203073
season_gdd	2226	0.00043035	0.000744602
season_gdd	2227	0.00022992	0.000135382
season_gdd	2228	0.00056658	0.000338455
season_gdd	2229	0.000427574	0.00060922
season_gdd	2230	0.000364746	0.000135382
season_gdd	2231	0.000447162	0.000203073
season_gdd	2232	0.000478933	0.00115075
season_gdd	2233	0.000304152	0.000473837
season_gdd	2234	0.000621754	0.000270764
season_gdd	2235	0.000394908	0.00060922
season_gdd	2236	0.000369935	0.00128613
season_gdd	2237	0.000470104	0
season_gdd	2238	0.000511604	6.76911e-05
season_gdd	2239	0.000298314	0.000812293
season_gdd	2240	0.000538934	0.000406146
season_gdd	2241	0.000516034	0.000676911
season_gdd	2242	0.000443961	0.00060922
season_gdd	2243	0.00062074	0.000203073
season_gdd	2244	0.000484016	0.000203073
season_gdd	2245	0.000337665	0.000879984
season_gdd	2246	0.000716289	0.000338455
season_gdd	2247	0.00036272	0.000473837
season_gdd	2248	0.000443567	0.00115075
season_gdd	2249	0.000634281	0.000135382
season_gdd	2250	0.000486789	0.000947675
season_gdd	2251	0.000401915	0.000541528
season_gdd	2252	0.000749005	0.00060922
season_gdd	2253	0.000455292	0.000270764
season_gdd	2254	0.000586575	0.000406146
season_gdd	2255	0.000754938	0.000473837
season_gdd	2256	0.000574377	0.000135382
season_gdd	2257	0.000359038	6.76911e-05
season_gdd	2258	0.000928725	0.000270764
season_gdd	2259	0.00044712	0.000135382
season_gdd	2260	0.000571589	0.000203073
season_gdd	2261	0.00070683	0.000473837
season_gdd	2262	0.000531147	0.000744602
season_gdd	2263	0.000420596	0.00060922
season_gdd	2264	0.000784058	0.000406146
season_gdd	2265	0.000429654	0.000473837
season_gdd	2266	0.000574452	0.000338455
season_gdd	2267	0.000702569	0.00108306
season_gdd	2268	0.000595196	0.00060922
season_gdd	2269	0.000444012	0.000203073
season_gdd	2270	0.000806319	0.00060922
season_gdd	2271	0.000357334	0.000812293
season_gdd	2272	0.000512424	0.000270764
season_gdd	2273	0.000776713	0.000135382
season_gdd	2274	0.000508719	0.000541528
season_gdd	2275	0.000442682	0
season_gdd	2276	0.000862355	6.76911e-05
season_gdd	2277	0.000430053	0.000203073
season_gdd	2278	0.000474176	0.000338455
season_gdd	2279	0.000673892	0.00060922
season_gdd	2280	0.000552067	0.000879984
season_gdd	2281	0.000524638	0.000135382
season_gdd	2282	0.000898224	0.000135382
season_gdd	2283	0.000441319	0.00060922
season_gdd	2284	0.000597823	0.00128613
season_gdd	2285	0.000725077	6.76911e-05
season_gdd	2286	0.000576395	0.000947675
season_gdd	2287	0.000427962	0.000473837
season_gdd	2288	0.000876254	0.00060922
season_gdd	2289	0.000552747	0.000203073
season_gdd	2290	0.000485248	0.00189535
season_gdd	2291	0.000730016	0.000203073
season_gdd	2292	0.000485666	0.00115075
season_gdd	2293	0.000505345	0.00135382
season_gdd	2294	0.000850102	0.000203073
season_gdd	2295	0.00036879	0.000203073
[truncated: 6,193 more rows]

## Sheet: Supplementary_Fig_4
Supplementary Figure 4 Source Data and Metadata
class : GeoTIFF
dimensions : 600, 816, 1 (nrow, ncol, nlyr)
resolution : 0.08333333, 0.08333333 (x, y)
extent : -18, 50, -35, 15 (xmin, xmax, ymin, ymax)
coord. ref. : lon/lat WGS 84 (EPSG:4326)
source : Supplementary_Fig_4.tiff
name : Dissimilarity_Index
min value : 0.01020317
max value : 4.65067768

## Sheet: Supplementary_Fig_5
Supplementary Figure 5 Source Data and Metadata
class : GeoTIFF
dimensions : 600, 816, 2 (nrow, ncol, nlyr)
resolution : 0.08333333, 0.08333333 (x, y)
extent : -18, 50, -35, 15 (xmin, xmax, ymin, ymax)
coord. ref. : lon/lat WGS 84 (EPSG:4326)
source : Supplementary_Fig_5.tiff
names : baseline_management, intensified_management
min values : 0.7158399, 3.097944
max values : 3.0379024, 5.114167

[truncated: 7 more sheets: Supplementary_Fig_6, Supplementary_Fig_7, Supplementary_Fig_8, Supplementary_Fig_9, Supplementary_Fig_10, Supplementary_Fig_11, Supplementary_Fig_12]
